# Supplementary material for: Major expansion in the human niche preceded out of Africa dispersal
Source: Nature. 2025 Jun 18;644(8075):115–21. doi: 10.1038/s41586-025-09154-0 (PMC12328235; doi:10.1038/s41586-025-09154-0)
Supplement: Supplementary file 3 — Database of radiometrically dated Pleistocene occupation layers from archaeological sites in Africa used in this study; see Supplementary Information document for full description. [file 41586_2025_9154_MOESM3_ESM.xlsx]

## Sheet: supplementary table 1 archaeolo
Supplementary Table 1. Database of radiometrically dated Pleistocene occupation layers from archaeological sites in Africa used in this study.
archaeological site name	Reference	country	type	latitude	longitude	assemblage	geological layer	minimum age uncalibrated	maximum age uncalibrated	minimum age calibrated	maximum age calibrated	minimum age 14C uncalibrated	maximum age 14C uncalibrated	dating method	geological stratigraphy notes	archaeological industry	original ROAD entry	entered this study eyh	edited by eyh	mean age uncalibrated	age max minus min uncalibrated	mean age calibrated	age max minus min calibrated one sigma	hemisphere	uncalibrated error range	MIS	mean annual temperature	mean annual precipitation	biome	npp	cloudiness	relative humidity	min temperature	max temperature	lai	bio1	bio4	bio5	bio6	bio7	bio8	bio9	bio10	bio11	bio12	bio13	bio14	bio15	bio16
Affad 110	181	Sudan	open air	18.0362	31.1692	Affad 110	Affad 110	15000	21000	NA	NA	15000	21000	14C (radiocarbon) dating	NA	LSA	NA	1	NA	18000	6000	21552	6567	northern	3000	2	23.6408	2.65525	21	36	16.6947	25.1716	6.80047	38.0462	10	23.6408	555.527	38.0462	6.80047	31.2457	29.3335	17.8635	29.3827	16.1279	31.863	15.906	0	2.11928	30.4552
Affad 23	181182	Sudan	open air	18.0296	31.1854	Affad 23	Affad 23	15000	21000	NA	NA	15000	21000	14C (radiocarbon) dating	NA	LSA	NA	1	NA	18000	6000	21552	6567	northern	3000	2	23.6408	2.65525	21	36	16.6947	25.1716	6.80047	38.0462	10	23.6408	555.527	38.0462	6.80047	31.2457	29.3335	17.8635	29.3827	16.1279	31.863	15.906	0	2.11928	30.4552
Aladi Springs	183184	Ethiopia	open air	9.38333	40.9167	LSA microblade assemblage	Shell-bearing tufa	10910	11230	NA	NA	10910	11230	14C (radiocarbon) dating	NA	LSA	1	NA	NA	11070	320	12980	278	northern	160	1	20.1587	83.8763	13	515	45.3534	74.6832	6.20906	31.5958	314	20.1587	325.095	31.5958	6.20906	25.3867	23.2493	15.8808	23.4483	15.7171	1006.52	201.474	6.21842	0.743207	485.863
Bingerville Highway	185	Ivory Coast	river terrace	5.585	-4.277	unknown	unknown	12820	13280	NA	NA	12820	13280	14C (radiocarbon) dating	NA	LSA	NA	1	NA	13050	460	15629	667	northern	230	2	22.6589	103.188	13	597	77.1797	84.8415	14.9037	29.6929	326	22.6589	153.104	29.6929	14.9037	14.7892	24.1927	21.314	24.6457	20.8387	1238.26	387.61	0	1.07179	761.867
Deka Wede I	186	Ethiopia	open air	7.79283	38.6912	human occupation	human occupation	28930	29250	NA	NA	28930	29250	14C (radiocarbon) dating	NA	MSA	NA	1	NA	29090	320	33631	519	northern	160	3	15.1345	98.2844	6	916	44.6767	67.6904	3.70001	24.4449	251	15.1345	192.298	24.4449	3.70001	20.7449	16.7381	12.4234	16.8831	12.4234	1179.41	234.145	7.07187	0.798467	609.138
Es Sayar	187188	Algeria	open air	35.17	4.133	unknown	unknown	13100	16500	NA	NA	13100	16500	14C (radiocarbon) dating	NA	LSA	NA	1	NA	14800	3400	17782	4310	northern	1700	2	11.1027	40.2286	20	103	46.9906	65.2244	-0.190017	28.3314	206	11.1027	589.58	28.3314	-0.190017	28.5214	5.07807	19.6348	19.6348	5.07807	482.743	74.1538	6.31663	0.584984	202.889
Esna E71K9	189190	Egypt	open air	25.4	32.5	Esna E71K9	Esna E71K9	10000	21590	NA	NA	10000	21590	14C (radiocarbon) dating	NA	LSA	NA	1	NA	15795	11590	18594	12659	northern	5795	2	19.8079	2.32067	21	35	30.5721	31.4796	1.87663	37.3729	13	19.8079	714.852	37.3729	1.87663	35.4962	27.2073	11.5854	27.6803	10.4327	27.8481	6.65295	0	0.70431	12.7507
Figuil-Louti	191	Cameroon	open air	9.76667	13.9167	unknown	unknown	15090	15510	NA	NA	15090	15510	14C (radiocarbon) dating	NA	MSA	NA	1	NA	15300	420	18570	204	northern	210	2	22.5639	88.7751	13	462	59.042	53.2101	10.1443	35.5617	353	22.5639	308.226	35.5617	10.1443	25.4174	21.5394	20.0993	27.2386	19.2803	1065.3	207.177	0	1.02087	602.751
Gebel Silsila 2B, Kom Ombo	192193	Egypt	open air	24.6417	32.9378	Gebel Silsila 2B, Kom Ombo	Gebel Silsila 2B, Kom Ombo	14500	19000	NA	NA	14500	19000	14C (radiocarbon) dating	NA	LSA	NA	1	NA	16750	4500	20188	5259	northern	2250	2	20.7939	1.26855	21	26	30.1537	30.0376	4.17768	37.1637	7	20.7939	648.977	37.1637	4.17768	32.986	27.9913	13.9508	27.9913	12.1584	15.2226	4.47856	0	0.914288	7.54745
Goda Buticha	194195	Ethiopia	cave	9.52	41.64	Goda Buticha Lower Complex II Layers IId-IIf Archaeological Assemblage	IId	34000	35000	NA	NA	34000	35000	14C (radiocarbon) dating	NA	Later MSA	1	NA	NA	34500	1000	39648	1122	northern	500	3	21.7035	48.3247	13	350	44.0708	78.4525	8.35592	32.4637	101	21.7035	339.563	32.4637	8.35592	24.1078	24.5676	17.3848	25.0724	16.8785	579.897	94.6917	15.2364	0.596705	250.509
Goda Buticha	194195	Ethiopia	cave	9.52	41.64	Goda Buticha Lower Complex II Layers IId-IIf Archaeological Assemblage	IIf	42000	46000	NA	NA	42000	46000	14C (radiocarbon) dating	NA	Later MSA	1	NA	NA	44000	4000	46648	3601	northern	2000	3	22.5474	54.9783	13	375	43.2301	78.1812	9.75495	33.0494	98	22.5474	302.857	33.0494	9.75495	23.2945	24.0549	18.3156	25.7088	18.3156	659.739	106.43	15.4545	0.562936	251
Hagfet ed Dabba	196-198	Libya	cave	32.68	21.56	unknown	unknown	39000	40000	NA	NA	39000	40000	14C (radiocarbon) dating	NA	MSA	NA	1	NA	39500	1000	42888	564	northern	500	3	14.9158	44.3616	13	61	30.3215	60.1908	3.30076	27.5951	51	14.9158	514.058	27.5951	3.30076	24.2944	8.58482	21.1034	21.1034	8.58482	532.339	111.603	0	0.95203	297.275
Ifri n'Ammar	153,199-201	Morocco	cave	34.7846	-3.0923	Ifri n'Ammar Upper OS	Ifri n'Ammar Upper OS	42900	45100	NA	NA	42900	45100	14C (radiocarbon) dating	NA	MSA	NA	1	NA	44000	2200	46438	2054	northern	1100	3	13.3844	50.5924	13	186	50.7867	68.4799	2.61367	29.9522	126	13.3844	605.2	29.9522	2.61367	27.3386	8.57798	21.8639	21.8639	7.58817	607.109	96.1671	7.10114	0.656162	271.554
Ifri n'Ammar	153,199-201	Morocco	cave	34.7846	-3.0923	Ifri n'Ammar Lower OS	Ifri n'Ammar Lower OS	41800	46100	NA	NA	41800	46100	14C (radiocarbon) dating	NA	MSA	NA	1	NA	43950	4300	46644	3863	northern	2150	3	13.3844	50.5924	13	186	50.7867	68.4799	2.61367	29.9522	126	13.3844	605.2	29.9522	2.61367	27.3386	8.57798	21.8639	21.8639	7.58817	607.109	96.1671	7.10114	0.656162	271.554
Kone	183184202	Ethiopia	open air	8.8	39.6917	Locality G4	Upper Loam	14470	14870	NA	NA	14470	14870	14C (radiocarbon) dating	NA	MSA/LSA	1	NA	NA	14670	400	17905	500	northern	200	2	18.5836	67.5349	15	541	43.292	74.4525	4.75925	29.7842	101	18.5836	285.815	29.7842	4.75925	25.0249	21.1413	17.5655	21.566	14.5758	810.419	180.664	8.92193	0.787679	394.895
Mochena Borago	203204	Ethiopia	rock shelter	6.8972	37.755	Mochena Borage S-Group Archaeological Assemblage	S-Group	42000	44000	NA	NA	42000	44000	14C (radiocarbon) dating	NA	MSA	1	NA	NA	43000	2000	45538	1611	northern	1000	3	15.4929	128.259	6	1168	49.672	64.0001	3.74597	25.939	314	15.4929	95.0614	25.939	3.74597	22.193	15.6442	14.3994	16.5261	14.1929	1539.1	244.054	41.4424	0.550179	637.53
Mochena Borago	203204	Ethiopia	rock shelter	6.8972	37.755	Mochena Borago Lower T-Group Archaeological Assemblage	Lower T-Group	50000	56000	NA	NA	50000	56000	14C (radiocarbon) dating	A single AMS charcoal date of 53,224 +/- 2662 calBP from near the top of these deposits provides a minimum age for Lower T-Group	MSA	1	NA	NA	53000	6000	52899	2985	northern	3000	3	15.7009	125.514	6	1115	47.9391	63.5743	4.06024	25.5228	292	15.7009	91.2905	25.5228	4.06024	21.4625	15.7162	14.507	16.5392	14.507	1506.17	242.727	23.4382	0.617422	621.05
Mochena Borago	203204	Ethiopia	rock shelter	6.8972	37.755	Mochena Borago Upper T-Group Archaeological Assemblage	Upper T-Group	44000	46000	NA	NA	44000	46000	14C (radiocarbon) dating	NA	MSA	1	NA	NA	45000	2000	47305	1998	northern	1000	3	15.1727	127.875	6	1142	49.0765	64.0406	3.56813	25.4808	314	15.1727	88.4467	25.4808	3.56813	21.9127	15.206	14.1237	16.0187	13.9864	1534.5	244.036	39.6026	0.533643	626.48
Mochena Borago	203204	Ethiopia	rock shelter	6.8972	37.755	R-Group	R-Group	32950	42170	NA	NA	32950	42170	14C (radiocarbon) dating	NA	unknown	NA	1	NA	37560	9220	41171	7838	northern	4610	3	14.9654	130.414	6	1162	49.9754	65.3572	2.90322	25.4977	314	14.9654	112.734	25.4977	2.90322	22.5945	15.4577	13.6703	16.1625	13.3219	1564.97	268.425	51.1912	0.533441	655.177
Mosumu	205206	Equatorial Guinea	open air	1.72694	10.0775	Lithic Assemblage Stone Line	Stone Line	11800	31600	NA	NA	11800	31600	14C (radiocarbon) dating	NA	Lupemban	1	NA	NA	21700	19800	24853	19453	northern	9900	2	20.6193	110.407	13	713	81.5196	84.8422	16.0131	25.901	314	20.6193	67.4655	25.901	16.0131	9.88792	20.5783	19.642	21.3163	19.642	1324.89	284.961	0	0.774255	613.476
Njuinye	205	Cameroon	open air	6.015	9.591	unknown	unknown	35140	36260	NA	NA	35140	36260	14C (radiocarbon) dating	NA	LSA	NA	1	NA	35700	1120	40771	1045	northern	560	3	19.7543	189.598	13	628	74.5055	73.6675	12.2587	28.1971	326	19.7543	145.398	28.1971	12.2587	15.9383	18.9405	18.3732	21.8644	18.3732	2275.17	421.591	0	0.825363	1172.98
Porc Epic Cave	207-210	Ethiopia	cave	9.66667	41.8333	Porc Epic Cave 05N-04W square Archaeological Assemblage	Layer 4a	33400	35900	NA	NA	33400	35900	14C (radiocarbon) dating	only depth and square of the dated samples are known, but not the specific layer, according to the depth a correlation with Layer 4a seems the most appropriate	Later MSA	1	NA	NA	34650	2500	39494	2828	northern	1250	3	21.7035	48.3247	13	350	44.0708	78.4525	8.35592	32.4637	101	21.7035	339.563	32.4637	8.35592	24.1078	24.5676	17.3848	25.0724	16.8785	579.897	94.6917	15.2364	0.596705	250.509
Porc Epic Cave	207-210	Ethiopia	cave	9.66667	41.8333	Porc Epic Cave 06N-14W square Archaeological Assemblage	Layer 4a	33400	35900	NA	NA	33400	35900	14C (radiocarbon) dating	only depth and square of the dated samples are known, but not the specific layer, according to the depth a correlation with Layer 4a seems the most appropriate	Later MSA	1	NA	NA	34650	2500	39494	2828	northern	1250	3	21.7035	48.3247	13	350	44.0708	78.4525	8.35592	32.4637	101	21.7035	339.563	32.4637	8.35592	24.1078	24.5676	17.3848	25.0724	16.8785	579.897	94.6917	15.2364	0.596705	250.509
Porc Epic Cave	207-210	Ethiopia	cave	9.66667	41.8333	Porc Epic Cave 08N-07W square Archaeological Assemblage	Layer 4a	33400	35900	NA	NA	33400	35900	14C (radiocarbon) dating	only depth and square of the dated samples are known, but not the specific layer, according to the depth a correlation with Layer 4a seems the most appropriate	Later MSA	1	NA	NA	34650	2500	39494	2828	northern	1250	3	21.7035	48.3247	13	350	44.0708	78.4525	8.35592	32.4637	101	21.7035	339.563	32.4637	8.35592	24.1078	24.5676	17.3848	25.0724	16.8785	579.897	94.6917	15.2364	0.596705	250.509
Porc Epic Cave	207-210	Ethiopia	cave	9.66667	41.8333	Porc Epic Cave 1933 Backfill Archaeological Assemblage	Layer 4a	33400	35900	NA	NA	33400	35900	14C (radiocarbon) dating	only depth and square of the dated samples are known, but not the specific layer, according to the depth a correlation with Layer 4a seems the most appropriate	Later MSA	1	NA	NA	34650	2500	39494	2828	northern	1250	3	21.7035	48.3247	13	350	44.0708	78.4525	8.35592	32.4637	101	21.7035	339.563	32.4637	8.35592	24.1078	24.5676	17.3848	25.0724	16.8785	579.897	94.6917	15.2364	0.596705	250.509
Porc Epic Cave	207-210	Ethiopia	cave	9.66667	41.8333	Porc Epic Cave 1933 Excavation Archaeological Assemblage	Layer 4a	33400	35900	NA	NA	33400	35900	14C (radiocarbon) dating	only depth and square of the dated samples are known, but not the specific layer, according to the depth a correlation with Layer 4a seems the most appropriate	Later MSA	1	NA	NA	34650	2500	39494	2828	northern	1250	3	21.7035	48.3247	13	350	44.0708	78.4525	8.35592	32.4637	101	21.7035	339.563	32.4637	8.35592	24.1078	24.5676	17.3848	25.0724	16.8785	579.897	94.6917	15.2364	0.596705	250.509
Porc Epic Cave	207-210	Ethiopia	cave	9.66667	41.8333	Porc Epic Cave 1974 Excavation Archaeological Assemblage	Layer 4a	33400	35900	NA	NA	33400	35900	14C (radiocarbon) dating	only depth and square of the dated samples are known, but not the specific layer, according to the depth a correlation with Layer 4a seems the most appropriate	Later MSA	1	NA	NA	34650	2500	39494	2828	northern	1250	3	21.7035	48.3247	13	350	44.0708	78.4525	8.35592	32.4637	101	21.7035	339.563	32.4637	8.35592	24.1078	24.5676	17.3848	25.0724	16.8785	579.897	94.6917	15.2364	0.596705	250.509
Shum Laka	211212	Cameroon	cave	5.86028	10.0789	Shum Laka S-Deposits lower Archaeological Assemblage	S-deposits	12690	32450	NA	NA	12690	32450	14C (radiocarbon) dating	NA	Microlithic LSA	1	NA	NA	22570	19760	25747	19182	northern	9880	2	15.9915	178.808	5	645	72.5219	71.5062	9.65304	23.9057	279	15.9915	88.325	23.9057	9.65304	14.2527	15.5392	15.8206	17.1809	15.1482	2145.69	416.712	0	0.83809	1129.13
Shum Laka	211212	Cameroon	cave	5.86028	10.0789	Shum Laka S-Deposits upper Archaeological Assemblage	S-deposits	12690	32450	NA	NA	12690	32450	14C (radiocarbon) dating	NA	Microlithic LSA	1	NA	NA	22570	19760	25747	19182	northern	9880	2	15.9915	178.808	5	645	72.5219	71.5062	9.65304	23.9057	279	15.9915	88.325	23.9057	9.65304	14.2527	15.5392	15.8206	17.1809	15.1482	2145.69	416.712	0	0.83809	1129.13
Sodmein Cave	213-216	Egypt	cave	26.24	33.97	Sodmein Cave Layer D Archaeological Assemblage	Layer D	24700	25700	NA	NA	24700	25700	14C (radiocarbon) dating	NA	Upper Paleolithic - Africa	1	NA	NA	25200	1000	29464	983	northern	500	3	19.2546	5.23474	21	57	27.5534	41.0868	3.92398	34.2454	20	19.2546	670.869	34.2454	3.92398	30.3214	24.8952	16.1947	27.3543	10.8264	62.8168	8.04907	0.523785	0.46178	22.7082
Tamar Hat	187,217-221	Algeria	rock shelter	36.65	5.43	unknown	unknown	12000	25000	NA	NA	12000	25000	14C (radiocarbon) dating	NA	LSA	NA	1	NA	18500	13000	21577	13725	northern	6500	2	9.49198	79.7517	15	219	53.8317	73.8386	1.56974	21.146	126	9.49198	383.817	21.146	1.56974	19.5763	5.58353	14.6136	14.655	5.58353	957.021	139.054	9.50076	0.509034	360.591
Wadi Kubbaniya E-78-3	193	Egypt	open air	24.224	32.841	Wadi Kubbaniya E-78-3	Wadi Kubbaniya E-78-3	17000	18500	NA	NA	17000	18500	14C (radiocarbon) dating	NA	LSA	NA	1	NA	17750	1500	21463	1760	northern	750	2	21.423	0.422273	21	17	28.3817	26.3116	4.67716	37.7667	4	21.423	638.91	37.7667	4.67716	33.0895	27.7145	14.7737	28.7077	12.8761	5.06728	1.24671	0	1.17967	3.21295
Wadi Kubbaniya E-78-4	193	Egypt	open air	24.22	32.841	Wadi Kubbaniya E-78-4	Wadi Kubbaniya E-78-4	17000	18500	NA	NA	17000	18500	14C (radiocarbon) dating	NA	LSA	NA	1	NA	17750	1500	21463	1760	northern	750	2	21.423	0.422273	21	17	28.3817	26.3116	4.67716	37.7667	4	21.423	638.91	37.7667	4.67716	33.0895	27.7145	14.7737	28.7077	12.8761	5.06728	1.24671	0	1.17967	3.21295
Wadi Kubbaniya E-81-3	193	Egypt	open air	24.223	32.852	Wadi Kubbaniya E-81-3	Wadi Kubbaniya E-81-3	18100	18400	NA	NA	18100	18400	14C (radiocarbon) dating	NA	LSA	NA	1	NA	18250	300	22190	285	northern	150	2	21.2703	0.549444	21	17	28.6111	27.8078	5.10093	37.3901	4	21.2703	626.013	37.3901	5.10093	32.2892	27.0431	14.7487	28.4319	13.0377	6.59333	2.5689	0	1.53923	5.26506
Wadi Kubbaniya E-81-4	193	Egypt	open air	24.224	32.852	Wadi Kubbaniya E-81-4	Wadi Kubbaniya E-81-4	18400	20700	NA	NA	18400	20700	14C (radiocarbon) dating	NA	LSA	NA	1	NA	19550	2300	23573	2615	northern	1150	2	21.5831	0.720172	21	19	29.2956	26.6867	5.67992	38.0129	4	21.5831	648.371	38.0129	5.67992	32.333	27.3097	13.2559	29.0031	13.2559	8.64206	3.63898	0	1.71546	7.52837
Wadi Kubbaniya E-81-6	193	Egypt	open air	24.224	32.93	Wadi Kubbaniya E-81-6	Wadi Kubbaniya E-81-6	17400	19400	NA	NA	17400	19400	14C (radiocarbon) dating	NA	LSA	NA	1	NA	18400	2000	22203	2366	northern	1000	2	21.2703	0.549444	21	17	28.6111	27.8078	5.10093	37.3901	4	21.2703	626.013	37.3901	5.10093	32.2892	27.0431	14.7487	28.4319	13.0377	6.59333	2.5689	0	1.53923	5.26506
Wadi Kubbaniya WK26	222	Egypt	open air	24.22	32.84	Wadi Kubbaniya WK26	Wadi Kubbaniya WK26	12000	19000	NA	NA	12000	19000	14C (radiocarbon) dating	NA	LSA	NA	1	NA	15500	7000	18474	8312	northern	3500	2	21.4533	0.534883	21	19	29.7611	25.8333	3.97481	38.8999	4	21.4533	730.833	38.8999	3.97481	34.9251	29.2478	12.0962	29.7885	12.0962	6.41859	1.77441	0	1.05925	3.20744
Grotte des Contrebandiers	40149150158	Morocco	cave	33.922	-6.962	Grotte des Contrebandiers IV-1b	IV-1b	17280	17360	NA	NA	17280	17360	14C (radiocarbon) dating	NA	Iberomaurusian	NA	1	NA	17320	80	20895	88	northern	40	2	11.1921	96.3022	15	207	57.0197	83.7604	2.92023	22.7863	101	11.1921	334.372	22.7863	2.92023	19.866	9.27052	15.3078	15.9027	7.59268	1155.63	242.612	1.71427	0.901141	628.544
Grotte des Contrebandiers	40149150158	Morocco	cave	33.922	-6.962	Grotte des Contrebandiers IV-1a	IV-1a	16400	17330	NA	NA	16400	17330	14C (radiocarbon) dating	NA	Iberomaurusian	NA	1	NA	16865	930	20372	1102	northern	465	2	11.4796	109.041	15	239	57.168	83.1134	3.27626	22.6923	101	11.4796	327.797	22.6923	3.27626	19.4161	9.3393	15.8636	15.8636	7.88382	1308.49	315.667	0.874184	0.972312	759.382
Taramsa 1	223224	Egypt	quarry	26.1197	32.6838	Taramsa 1 Sector 89/02 Cc01 Archaeological Assemblage	Unit EDE 1	36700	39500	NA	NA	36700	39500	14C (radiocarbon) dating	NA	Upper Paleolithic - Africa	1	NA	1	38100	2800	42223	1703	northern	1400	3	19.7664	2.11351	21	36	31.5068	38.881	2.03346	36.1889	13	19.7664	690.774	36.1889	2.03346	34.1555	27.7373	12.1429	27.7373	10.5211	25.3621	4.00507	0	0.59249	9.96058
Taramsa 1	223224	Egypt	quarry	26.1197	32.6838	Taramsa 1 Sector 89/02 Cc03 Archaeological Assemblage	Unit EDE 1	36700	39500	NA	NA	36700	39500	14C (radiocarbon) dating	NA	Upper Paleolithic - Africa	1	NA	1	38100	2800	42223	1703	northern	1400	3	19.7664	2.11351	21	36	31.5068	38.881	2.03346	36.1889	13	19.7664	690.774	36.1889	2.03346	34.1555	27.7373	12.1429	27.7373	10.5211	25.3621	4.00507	0	0.59249	9.96058
Taramsa 1	223224	Egypt	quarry	26.1197	32.6838	Taramsa 1 Sector 89/02 Cc07 Archaeological Assemblage	Unit EDE 1	36700	39500	NA	NA	36700	39500	14C (radiocarbon) dating	NA	Upper Paleolithic - Africa	1	NA	1	38100	2800	42223	1703	northern	1400	3	19.7664	2.11351	21	36	31.5068	38.881	2.03346	36.1889	13	19.7664	690.774	36.1889	2.03346	34.1555	27.7373	12.1429	27.7373	10.5211	25.3621	4.00507	0	0.59249	9.96058
Taramsa 1	223224	Egypt	quarry	26.1197	32.6838	Taramsa 1 Sector 89/03 Cc12/13 Archaeological Assemblage	Unit EDE 1	36700	39500	NA	NA	36700	39500	14C (radiocarbon) dating	NA	Upper Paleolithic - Africa	1	NA	1	38100	2800	42223	1703	northern	1400	3	19.7664	2.11351	21	36	31.5068	38.881	2.03346	36.1889	13	19.7664	690.774	36.1889	2.03346	34.1555	27.7373	12.1429	27.7373	10.5211	25.3621	4.00507	0	0.59249	9.96058
Apollo 11	225-230	Namibia	cave	-27.7012	17.1173	Early LSA	Unit L	13000	14500	NA	NA	13000	14500	14C (radiocarbon) dating	NA	LSA	NA	1	NA	13750	1500	16521	99	southern	750	2	13.6197	9.89729	21	126	26.9651	55.3805	2.62871	25.6743	76	13.6197	400.89	25.6743	2.62871	23.0456	18.2127	13.6399	18.2127	8.43156	118.767	36.6508	0	1.08531	62.5392
Apollo 11	225-230	Namibia	cave	-27.7012	17.1173	Early LSA	Unit M	17300	19700	NA	NA	17300	19700	14C (radiocarbon) dating	NA	LSA	NA	1	NA	18500	2400	22277	252	southern	1200	2	13.5152	7.19445	21	90	25.0123	55.0936	2.18203	25.9777	45	13.5152	416.605	25.9777	2.18203	23.7957	14.0248	13.6269	18.3268	8.08238	86.3334	14.9762	0	0.649621	38.7015
Boomplaas Cave	228,231-235	South Africa	cave	-33.3833	22.1833	Boomplaas Layer BP Archaeological Assemblage	BP Member	31000	33000	NA	NA	31000	33000	14C (radiocarbon) dating	OIS 2-3 boundary	MSA 3	1	NA	NA	32000	2000	36497	2332	southern	1000	3	12.926	31.0455	13	89	37.5199	57.4165	1.93765	24.7546	71	12.926	347.115	24.7546	1.93765	22.8169	13.5934	16.9312	16.9312	8.26032	372.546	66.7754	0.643398	0.599586	146.722
Boomplaas Cave	228,231-235	South Africa	cave	-33.3833	22.1833	Member GWA/HCA	Member GWA/HCA	17775	18095	NA	NA	17775	18095	14C (radiocarbon) dating	NA	LSA	NA	1	NA	17935	160	21767	263	southern	80	2	12.1255	23.0669	21	69	32.7085	51.2055	-0.087194	26.2925	181	12.1255	476.02	26.2925	-0.087194	26.3797	12.5336	14.5392	18.0705	6.20573	276.803	45.7056	0	0.672634	105.064
Boomplaas Cave	228,231-235	South Africa	cave	-33.3833	22.1833	Member LP GGU hearth 1	Member LP GGU hearth 1	17480	17800	NA	NA	17480	17800	14C (radiocarbon) dating	NA	LSA	NA	1	NA	17640	160	21251	293	southern	80	2	12.3865	23.7294	13	59	32.9666	51.3176	0.151587	26.4637	54	12.3865	480.119	26.4637	0.151587	26.3121	16.081	14.5719	18.2177	6.31897	284.753	52.1403	0	0.660319	112.804
Boomplaas Cave	228,231-235	South Africa	cave	-33.3833	22.1833	Member LP GG hearth 6	Member LP GG hearth 6	17750	18110	NA	NA	17750	18110	14C (radiocarbon) dating	NA	LSA	NA	1	NA	17930	180	21753	264	southern	90	2	12.1255	23.0669	21	69	32.7085	51.2055	-0.087194	26.2925	181	12.1255	476.02	26.2925	-0.087194	26.3797	12.5336	14.5392	18.0705	6.20573	276.803	45.7056	0	0.672634	105.064
Boomplaas Cave	228,231-235	South Africa	cave	-33.3833	22.1833	BP J AF 1	BP J AF 1	33550	34990	NA	NA	33550	34990	14C (radiocarbon) dating	NA	MSA	NA	1	NA	34270	720	39380	814	southern	360	3	13.0735	38.1391	15	232	38.5186	58.6607	1.9332	25.6264	101	13.0735	375.141	25.6264	1.9332	23.6932	13.8474	17.4558	17.5413	8.2794	457.669	87.2914	8.34225	0.544357	180.089
Boomplaas Cave	228,231-235	South Africa	cave	-33.3833	22.1833	BP K AF 7	BP K AF 7	34080	35640	NA	NA	34080	35640	14C (radiocarbon) dating	NA	MSA	NA	1	NA	34860	780	39998	809	southern	390	3	13.0735	38.1391	15	232	38.5186	58.6607	1.9332	25.6264	101	13.0735	375.141	25.6264	1.9332	23.6932	13.8474	17.4558	17.5413	8.2794	457.669	87.2914	8.34225	0.544357	180.089
Boomplaas Cave	228,231-235	South Africa	cave	-33.3833	22.1833	BOL NA AF 2	BOL NA AF 2	46000	56400	NA	NA	46000	56400	14C (radiocarbon) dating	NA	MSA	NA	1	NA	51200	5200	52632	3457	southern	2600	3	13.4537	30.8321	21	41	37.4999	58.6863	1.61845	26.2277	201	13.4537	408.141	26.2277	1.61845	24.6092	13.8564	18.1654	18.1654	7.98611	369.986	71.51	0	0.692291	147.96
Border Cave	127,208,228,236-247	South Africa	cave	-27.0214	31.9887	Border Cave Layer 1 BS LR B+C Archaeological Assemblage	Unit 1 BS LR B	34570	41200	NA	NA	34570	41200	14C (radiocarbon) dating	ESR not included	ELSA	1	NA	1	37885	6630	41641	5401	southern	3315	3	17.7656	44.9503	15	501	48.6193	69.7243	4.66369	28.7679	101	17.7656	331.474	28.7679	4.66369	24.1042	21.4842	13.9335	21.4842	13.2888	539.404	86.8003	3.51609	0.62746	217.026
Border Cave	127,208,228,236-247	South Africa	cave	-27.0214	31.9887	Border Cave Layer 1 BS LR B+C Archaeological Assemblage	Unit 1 BS LR C	32000	40200	NA	NA	32000	40200	14C (radiocarbon) dating	ESR not included	ELSA	1	NA	1	36100	8200	39819	6877	southern	4100	3	17.7146	51.7987	15	556	49.6219	71.0855	4.79665	28.2309	126	17.7146	307.484	28.2309	4.79665	23.4343	21.1259	14.0078	21.1259	13.6712	621.584	90.8614	13.3654	0.599483	234.051
Border Cave	127,208,228,236-247	South Africa	cave	-27.0214	31.9887	Border Cave Layer 1 WA Archaeological Assemblage	Unit 1 WA	34600	47750	NA	NA	34600	47750	14C (radiocarbon) dating	ESR not included	ELSA	1	NA	1	40375	14750	43826	12681	southern	7375	3	18.0327	53.062	15	613	47.1123	69.2033	4.78374	29.0568	146	18.0327	340.827	29.0568	4.78374	24.273	21.7632	13.4222	21.8512	13.4222	636.744	113.016	0	0.654797	238.25
Border Cave	127,208,228,236-247	South Africa	cave	-27.0214	31.9887	Border Cave Layer 2 BS UP Archaeological Assemblage	Unit 2 BS UP	40600	51400	NA	NA	40600	51400	14C (radiocarbon) dating	ESR not included	Post-Howiesonspoort	1	NA	1	43200	16400	45846	744	southern	8200	3	18.1421	50.4405	15	540	47.5268	69.4177	4.60466	29.4451	132	18.1421	356.548	29.4451	4.60466	24.8405	21.9816	13.2806	22.1425	13.2806	605.287	128.035	0	0.679552	261.167
Bushman Rock Shelter	234,248-253	South Africa	rock shelter	-24.5768	30.6248	BRS Exc. Louw Layer 28 Archaeological Assemblage	Exc. Louw Layer 28	12405	12615	NA	NA	12405	12615	14C (radiocarbon) dating	NA	MSA	1	NA	NA	12510	210	14648	164	southern	105	2	13.6771	47.5866	15	568	43.941	61.5272	0.0309039	23.3034	151	13.6771	321.862	23.3034	0.0309039	23.2725	16.111	9.59214	17.0216	9.35879	571.039	166.05	0	1.03027	345.254
Bushman Rock Shelter	234,248-253	South Africa	rock shelter	-24.5768	30.6248	BRS Exc. Eloff Layer 14 Archaeological Assemblage	Exc. Eloff Layer 14	11995	12430	NA	NA	11995	12430	14C (radiocarbon) dating	NA	MSA/LSA	1	NA	NA	12212.5	435	14211	79	southern	217.5	2	14.4356	51.7397	15	679	45.0326	62.2366	1.01656	23.7875	176	14.4356	304.844	23.7875	1.01656	22.7709	16.5418	10.4839	17.5761	10.4207	620.877	177.861	3.76681	1.04602	369.204
Bushman Rock Shelter	234,248-253	South Africa	rock shelter	-24.5768	30.6248	BRS Exc. Eloff Layer 15 Archaeological Assemblage	Exc. Eloff Layer 15	12065	12225	NA	NA	12065	12225	14C (radiocarbon) dating	NA	MSA/LSA	1	NA	NA	12145	160	13978	96	southern	80	1	14.4356	51.7397	15	679	45.0326	62.2366	1.01656	23.7875	176	14.4356	304.844	23.7875	1.01656	22.7709	16.5418	10.4839	17.5761	10.4207	620.877	177.861	3.76681	1.04602	369.204
Bushman Rock Shelter	234,248-253	South Africa	rock shelter	-24.5768	30.6248	BRS Exc. Eloff Layer 16 Archaeological Assemblage	Exc. Eloff Layer 16	12065	12615	NA	NA	12065	12615	14C (radiocarbon) dating	NA	MSA/LSA	1	NA	NA	12340	550	14446	911	southern	275	2	14.4356	51.7397	15	679	45.0326	62.2366	1.01656	23.7875	176	14.4356	304.844	23.7875	1.01656	22.7709	16.5418	10.4839	17.5761	10.4207	620.877	177.861	3.76681	1.04602	369.204
Bushman Rock Shelter	234,248-253	South Africa	rock shelter	-24.5768	30.6248	BRS Exc. Eloff Layer 17 Archaeological Assemblage	Exc. Eloff Layer 17	12725	12875	NA	NA	12725	12875	14C (radiocarbon) dating	NA	MSA/LSA	1	NA	NA	12800	150	15228	234	southern	75	2	13.6771	47.5866	15	568	43.941	61.5272	0.0309039	23.3034	151	13.6771	321.862	23.3034	0.0309039	23.2725	16.111	9.59214	17.0216	9.35879	571.039	166.05	0	1.03027	345.254
Bushman Rock Shelter	234,248-253	South Africa	rock shelter	-24.5768	30.6248	BRS Exc. Eloff Layer 18 Archaeological Assemblage	Exc. Eloff Layer 18	12405	12990	NA	NA	12405	12990	14C (radiocarbon) dating	NA	MSA/LSA	1	NA	NA	12697.5	585	14967	689	southern	292.5	2	13.6771	47.5866	15	568	43.941	61.5272	0.0309039	23.3034	151	13.6771	321.862	23.3034	0.0309039	23.2725	16.111	9.59214	17.0216	9.35879	571.039	166.05	0	1.03027	345.254
Elands Bay Cave	254-259	South Africa	cave	-32.3179	18.318	Elands Bay Cave Late Pleistocene Artifacts	Level 16C Layer GBS1	11260	11480	NA	NA	11260	11480	14C (radiocarbon) dating	NA	LSA	1	NA	NA	11370	220	13237	161	southern	110	1	16.1424	19.3058	13	197	34.6759	64.7923	6.23146	26.4575	137	16.1424	296.398	26.4575	6.23146	20.2261	12.8232	19.2778	19.5585	12.2056	231.67	56.8458	0	1.116	151.829
Elands Bay Cave	254-259	South Africa	cave	-32.3179	18.318	Elands Bay Cave Late Pleistocene Artifacts	Level 17A Layer GBS2	12890	13150	NA	NA	12890	13150	14C (radiocarbon) dating	NA	LSA	1	NA	NA	13020	260	15534	384	southern	130	2	13.9206	16.3195	21	143	32.6432	65.6074	4.12391	24.9238	93	13.9206	329.928	24.9238	4.12391	20.7999	9.60623	17.4925	17.8342	9.60623	195.835	44.5691	0	1.08728	128.881
Elands Bay Cave	254-259	South Africa	cave	-32.3179	18.318	Elands Bay Cave Transitional Late Pleistocene microlithic and Oakhurst like Artifacts	Level 15B Layer ASHE	10460	10660	NA	NA	10460	10660	14C (radiocarbon) dating	NA	LSA	1	NA	NA	10560	200	12488	249	southern	100	1	16.2739	20.7477	13	208	34.869	64.0469	6.1569	26.3766	132	16.2739	309.756	26.3766	6.1569	20.2197	12.801	19.4701	19.5904	12.0995	248.972	63.5941	0	1.12279	168.905
Elands Bay Cave	254-259	South Africa	cave	-32.3179	18.318	Elands Bay Cave Transitional Late Pleistocene microlithic and Oakhurst like Artifacts	Level 15B Layer FOAM	10380	10540	NA	NA	10380	10540	14C (radiocarbon) dating	NA	LSA	1	NA	NA	10460	160	12300	40	southern	80	1	16.2739	20.7477	13	208	34.869	64.0469	6.1569	26.3766	132	16.2739	309.756	26.3766	6.1569	20.2197	12.801	19.4701	19.5904	12.0995	248.972	63.5941	0	1.12279	168.905
Elands Bay Cave	254-259	South Africa	cave	-32.3179	18.318	Elands Bay Cave Transitional Late Pleistocene microlithic and Oakhurst like Artifacts	Level 15B Layer GBAN	10600	10800	NA	NA	10600	10800	14C (radiocarbon) dating	NA	LSA	1	NA	NA	10700	200	12651	123	southern	100	1	16.1424	19.3058	13	197	34.6759	64.7923	6.23146	26.4575	137	16.1424	296.398	26.4575	6.23146	20.2261	12.8232	19.2778	19.5585	12.2056	231.67	56.8458	0	1.116	151.829
Elands Bay Cave	254-259	South Africa	cave	-32.3179	18.318	Elands Bay Cave Transitional Late Pleistocene microlithic and Oakhurst like Artifacts	Level 16A Layer KAMA	10930	11210	NA	NA	10930	11210	14C (radiocarbon) dating	NA	LSA	1	NA	NA	11070	280	12960	252	southern	140	1	16.1424	19.3058	13	197	34.6759	64.7923	6.23146	26.4575	137	16.1424	296.398	26.4575	6.23146	20.2261	12.8232	19.2778	19.5585	12.2056	231.67	56.8458	0	1.116	151.829
Elands Bay Cave	254-259	South Africa	cave	-32.3179	18.318	Elands Bay Cave Fael Artifacts	Fael	19030	19210	NA	NA	19030	19210	14C (radiocarbon) dating	NA	MSA	1	NA	NA	19120	180	23006	141	southern	90	2	14.1037	15.7001	21	108	28.7903	63.6913	2.94403	26.2791	71	14.1037	432.324	26.2791	2.94403	23.3351	8.61245	19.1991	19.1991	8.61245	188.401	44.4583	0	1.00559	114.685
Elands Bay Cave	254-259	South Africa	cave	-32.3179	18.318	Elands Bay Cave Farik Artifacts	Farik	18630	18810	NA	NA	18630	18810	14C (radiocarbon) dating	NA	MSA	1	NA	NA	18720	180	22617	304	southern	90	2	13.7595	17.387	21	104	30.217	65.5053	2.64941	26.1561	56	13.7595	423.308	26.1561	2.64941	23.5067	8.49421	18.8177	18.8177	8.49421	208.644	49.065	0	1.03957	124.44
Elands Bay Cave	254-259	South Africa	cave	-32.3179	18.318	Elands Bay Cave Level 23B Layer DS11 Archaeological Assemblage	Level 23B Layer DS11	40860	44740	NA	NA	40860	44740	14C (radiocarbon) dating	NA	MSA	1	NA	NA	42800	3880	45517	3260	southern	1940	3	15.3085	17.2134	21	130	33.2552	65.7932	4.15634	27.2333	76	15.3085	423.297	27.2333	4.15634	23.077	9.80785	20.016	20.2496	9.80785	206.561	47.1599	0	1.03892	131.249
Elands Bay Cave	254-259	South Africa	cave	-32.3179	18.318	Elands Bay Cave Dorothee Artifacts	Dorothee	15770	16030	NA	NA	15770	16030	14C (radiocarbon) dating	NA	Robberg	1	NA	NA	15900	260	19156	342	southern	130	2	14.2643	15.6504	21	109	28.753	63.701	2.98268	26.8533	87	14.2643	454.531	26.8533	2.98268	23.8706	8.65198	19.5062	19.728	8.65198	187.805	44.9812	0	1.05335	121.108
Elands Bay Cave	254-259	South Africa	cave	-32.3179	18.318	Elands Bay Cave Robberg like Artifacts	Level 20A Layer MOS1	13460	13740	NA	NA	13460	13740	14C (radiocarbon) dating	NA	Robberg	1	NA	NA	13600	280	16379	445	southern	140	2	13.9206	16.3195	21	143	32.6432	65.6074	4.12391	24.9238	93	13.9206	329.928	24.9238	4.12391	20.7999	9.60623	17.4925	17.8342	9.60623	195.835	44.5691	0	1.08728	128.881
Grassridge	260	South Africa	rock shelter	-31.57	26.8522	Stratigraphic Unit 30 Layer LBS	Stratigraphic Unit 30 Layer LBS	23980	24360	NA	NA	23980	24360	14C (radiocarbon) dating	NA	LSA	NA	1	NA	24170	380	28299	533	southern	190	2	10.5053	39.8295	15	364	38.2665	55.4598	-3.55012	24.0046	146	10.5053	433.827	24.0046	-3.55012	27.5548	14.8047	4.91656	15.5756	4.91656	477.954	78.1199	4.79181	0.551659	203.505
Grassridge	260	South Africa	rock shelter	-31.57	26.8522	Stratigraphic Unit 31 Layer LBS	Stratigraphic Unit 31 Layer LBS	31880	32360	NA	NA	31880	32360	14C (radiocarbon) dating	NA	LSA	NA	1	NA	32120	480	36426	479	southern	240	3	11.1648	41.51	15	415	37.6029	55.5607	-2.8484	24.0818	139	11.1648	404.407	24.0818	-2.8484	26.9302	15.4925	6.24488	15.7343	5.7176	498.12	113.209	3.94588	0.749192	253.251
Grassridge	260	South Africa	rock shelter	-31.57	26.8522	Stratigraphic Unit 49 Layer GS	Stratigraphic Unit 49 Layer GS	32450	32970	NA	NA	32450	32970	14C (radiocarbon) dating	NA	MSA	NA	1	NA	32710	520	37028	697	southern	260	3	11.1648	40.5206	15	406	36.7379	54.7222	-2.90383	24.4384	140	11.1648	422.51	24.4384	-2.90383	27.3422	15.682	6.07583	15.9241	5.49551	486.247	120.631	0	0.846672	269.487
Grassridge	260	South Africa	rock shelter	-31.57	26.8522	Stratigraphic Unit 37 Layer VGS	Stratigraphic Unit 37 Layer VGS	33530	34130	NA	NA	33530	34130	14C (radiocarbon) dating	NA	MSA	NA	1	NA	33830	600	38750	1010	southern	300	3	11.1648	40.5206	15	406	36.7379	54.7222	-2.90383	24.4384	140	11.1648	422.51	24.4384	-2.90383	27.3422	15.682	6.07583	15.9241	5.49551	486.247	120.631	0	0.846672	269.487
Grassridge	260	South Africa	rock shelter	-31.57	26.8522	Stratigraphic Unit 39 Layer VGS	Stratigraphic Unit 39 Layer VGS	34390	35050	NA	NA	34390	35050	14C (radiocarbon) dating	NA	MSA	NA	1	NA	34720	660	39852	716	southern	330	3	10.8546	45.9261	15	420	39.8444	57.7917	-3.55335	24.3941	151	10.8546	444.566	24.3941	-3.55335	27.9475	15.7769	5.56199	15.8861	4.99767	551.114	99.1599	5.09928	0.680687	269.3
Grassridge	260	South Africa	rock shelter	-31.57	26.8522	Stratigraphic Unit 33 Layer LBS	Stratigraphic Unit 33 Layer LBS	32800	37200	NA	NA	32800	37200	14C (radiocarbon) dating	NA	LSA	NA	1	NA	35000	4400	39414	4063	southern	2200	3	10.8546	45.9261	15	420	39.8444	57.7917	-3.55335	24.3941	151	10.8546	444.566	24.3941	-3.55335	27.9475	15.7769	5.56199	15.8861	4.99767	551.114	99.1599	5.09928	0.680687	269.3
Grassridge	260	South Africa	rock shelter	-31.57	26.8522	Stratigraphic Unit 44 Layer KGS	Stratigraphic Unit 44 Layer KGS	35510	37250	NA	NA	35510	37250	14C (radiocarbon) dating	NA	MSA	NA	1	NA	36380	1740	41225	1281	southern	870	3	10.9151	44.956	15	428	39.1302	57.6237	-3.73039	24.7454	151	10.9151	470.618	24.7454	-3.73039	28.4758	15.9842	5.46209	16.2464	4.54433	539.472	105.217	6.23772	0.723457	278.625
Haalenberg	226230	Namibia	rock shelter	-26.5862	15.4675	Haalenberg Layer 1 Archaeological Assemblage	Layer 1	38470	41730	NA	NA	38470	41730	14C (radiocarbon) dating	NA	MSA	1	NA	NA	40100	3260	43532	1926	southern	1630	3	15.2984	0.663184	21	18	13.7956	58.0665	6.2736	23.9327	7	15.2984	375.684	23.9327	6.2736	17.6591	10.4198	19.6002	19.6509	10.4198	7.95821	4.5652	0	2.3657	7.95821
Highlands	259261	South Africa	rock shelter	-31.83	25.57	Highlands Lower Member Unit A-D Archaeological Assemblage	Highlands Lower Member Unit A	30360	30960	NA	NA	30360	30960	14C (radiocarbon) dating	NA	MSA	1	NA	NA	30660	600	34990	579	southern	300	3	12.0563	21.924	20	106	33.5682	52.9102	-2.05609	25.8065	226	12.0563	421.281	25.8065	-2.05609	27.8626	14.3951	6.40227	16.7015	6.40227	263.088	68.6852	0	0.839072	136.53
Highlands	259261	South Africa	rock shelter	-31.83	25.57	Highlands Lower Member Unit A-D Archaeological Assemblage	Highlands Lower Member Unit D	37700	40100	NA	NA	37700	40100	14C (radiocarbon) dating	NA	MSA	1	NA	NA	38900	2400	42719	1434	southern	1200	3	11.9797	27.3083	14	200	35.2925	55.1725	-3.16612	26.8472	139	11.9797	508.677	26.8472	-3.16612	30.0133	17.4472	6.03445	17.7621	5.15865	327.699	80.3485	1.36677	0.846475	185.339
Ishango 11	262	DRC	Open Air	-0.013818	29.6028	Ishango 11	Ishango 11	20155	25290	NA	NA	20155	25290	14C (radiocarbon) dating	NA	LSA	NA	1	NA	22722.5	5135	26792	89	southern	2567.5	2	18.055	90.7707	13	563	81.8889	82.1178	10.6644	25.0406	292	18.055	37.1577	25.0406	10.6644	14.3762	18.3662	18.1423	18.5299	17.6161	1089.25	162.672	3.8853	0.519649	456.141
Ishango 14	262	DRC	Open Air	-0.13806	29.5882	Ishango 14	Ishango 14	16500	22000	NA	NA	16500	22000	14C (radiocarbon) dating	NA	LSA	NA	1	NA	19250	5500	23011	6000	southern	2750	2	18.3529	94.9048	13	620	82.3238	81.758	10.9763	25.3257	329	18.3529	33.2391	25.3257	10.9763	14.3494	18.3455	18.765	18.765	17.978	1138.86	161.604	46.3301	0.387016	443.789
Kathu Pan 5	263	South Africa	open air	-27.6669	23.0077	Kathu Pan 5 Stratum 2b Archaeology	Stratum 2 subunit b	19520	32880	NA	NA	19520	32880	14C (radiocarbon) dating	NA	ELSA	1	NA	NA	26200	13360	30241	13079	southern	6680	3	14.3696	19.5645	14	189	26.0593	46.2336	-2.09562	28.8339	101	14.3696	524.993	28.8339	-2.09562	30.9295	19.0039	7.51619	20.0443	7.51619	234.775	86.7368	0	1.17649	128.075
Kisese II	264	Tanzania	rock shelter	-4.4918	35.812	Spit III	Spit III	14210	14330	NA	NA	14210	14330	14C (radiocarbon) dating	NA	LSA	NA	1	NA	14270	120	17279	129	southern	60	2	15.5593	81.4046	5	587	73.4628	77.7137	8.34422	24.0715	251	15.5593	63.2088	24.0715	8.34422	15.7273	16.0302	15.706	16.1999	14.9738	976.855	176.795	0	0.867362	449.343
Kisese II	264	Tanzania	rock shelter	-4.4918	35.812	Spit IV	Spit IV	14560	14960	NA	NA	14560	14960	14C (radiocarbon) dating	NA	LSA	NA	1	NA	14760	400	17966	504	southern	200	2	15.232	90.5214	5	619	76.6037	80.1183	7.638	23.5675	251	15.232	73.357	23.5675	7.638	15.9295	14.902	14.9697	15.8619	14.3822	1086.26	176.629	0.949976	0.814955	479.896
Kisese II	264	Tanzania	rock shelter	-4.4918	35.812	Spit V	Spit V	14820	14940	NA	NA	14820	14940	14C (radiocarbon) dating	NA	LSA	NA	1	NA	14880	120	18177	121	southern	60	2	15.232	90.5214	5	619	76.6037	80.1183	7.638	23.5675	251	15.232	73.357	23.5675	7.638	15.9295	14.902	14.9697	15.8619	14.3822	1086.26	176.629	0.949976	0.814955	479.896
Kisese II	264	Tanzania	rock shelter	-4.4918	35.812	Spit VII	Spit VII	37640	38440	NA	NA	37640	38440	14C (radiocarbon) dating	NA	LSA	NA	1	NA	38040	800	42266	296	southern	400	3	15.9831	81.52	5	616	73.75	77.1278	8.43137	24.5202	251	15.9831	84.7947	24.5202	8.43137	16.0888	15.675	15.9758	16.8154	14.9299	978.24	168.301	0	0.855462	442.236
Kisese II	264	Tanzania	rock shelter	-4.4918	35.812	Spit IX	Spit IX	17881	18501	NA	NA	17881	18501	14C (radiocarbon) dating	NA	LSA	NA	1	NA	18191	620	22010	702	southern	310	2	14.7574	91.0944	5	590	78.7771	82.5347	6.78975	23.1496	251	14.7574	116.414	23.1496	6.78975	16.3599	15.3701	14.0249	15.9208	13.1514	1093.13	198.574	1.74618	0.843679	496.758
Kisese II	264	Tanzania	rock shelter	-4.4918	35.812	Spit X	Spit X	19400	19560	NA	NA	19400	19560	14C (radiocarbon) dating	NA	LSA	NA	1	NA	19480	160	23447	177	southern	80	2	14.5091	99.5081	5	637	82.6494	88.0153	6.51434	23.1287	292	14.5091	126.813	23.1287	6.51434	16.6144	15.5795	13.5007	15.9836	12.8367	1194.1	211.537	5.52023	0.847112	574.059
Kisese II	264	Tanzania	rock shelter	-4.4918	35.812	Spit XI	Spit XI	30580	31020	NA	NA	30580	31020	14C (radiocarbon) dating	NA	LSA	NA	1	NA	30800	440	35092	508	southern	220	3	15.9901	78.447	5	650	73.3104	78.5242	8.66703	24.4398	251	15.9901	69.8234	24.4398	8.66703	15.7728	15.9928	15.8197	16.9198	15.2997	941.364	170.05	0.358461	0.832486	423.301
Kisese II	264	Tanzania	rock shelter	-4.4918	35.812	Spit XII	Spit XII	30340	30900	NA	NA	30340	30900	14C (radiocarbon) dating	NA	LSA	NA	1	NA	30620	560	34959	549	southern	280	3	15.5425	80.4176	5	613	75.207	81.0548	8.07172	24.1263	251	15.5425	76.3005	24.1263	8.07172	16.0546	14.8646	15.8297	16.6282	14.8646	965.012	169.792	1.41398	0.875194	444.765
Kisese II	264	Tanzania	rock shelter	-4.4918	35.812	Spit XIV	Spit XIV	30130	33120	NA	NA	30130	33120	14C (radiocarbon) dating	NA	LSA	NA	1	NA	31480	2990	35995	3375	southern	1495	3	15.9901	78.447	5	650	73.3104	78.5242	8.66703	24.4398	251	15.9901	69.8234	24.4398	8.66703	15.7728	15.9928	15.8197	16.9198	15.2997	941.364	170.05	0.358461	0.832486	423.301
Kisese II	264	Tanzania	rock shelter	-4.4918	35.812	Spit XV	Spit XV	30630	31230	NA	NA	30630	31230	14C (radiocarbon) dating	NA	MSA/LSA	NA	1	NA	30930	600	35247	707	southern	300	3	15.9901	78.447	5	650	73.3104	78.5242	8.66703	24.4398	251	15.9901	69.8234	24.4398	8.66703	15.7728	15.9928	15.8197	16.9198	15.2997	941.364	170.05	0.358461	0.832486	423.301
Kisese II	264	Tanzania	rock shelter	-4.4918	35.812	Spit XVIII	Spit XVIII	34090	34670	NA	NA	34090	34670	14C (radiocarbon) dating	NA	MSA	NA	1	NA	34380	580	39513	530	southern	290	3	16.0266	78.8439	5	586	73.2385	77.2814	8.54513	24.6158	251	16.0266	57.027	24.6158	8.54513	16.0707	16.5597	16.015	16.5597	15.4478	946.127	172.79	0	0.862861	441.785
Kisese II	264	Tanzania	rock shelter	-4.4918	35.812	Spit XIX	Spit XIX	36060	37420	NA	NA	36060	37420	14C (radiocarbon) dating	NA	MSA	NA	1	NA	36740	1360	41531	876	southern	680	3	15.9831	81.52	5	616	73.75	77.1278	8.43137	24.5202	251	15.9831	84.7947	24.5202	8.43137	16.0888	15.675	15.9758	16.8154	14.9299	978.24	168.301	0	0.855462	442.236
Kisese II	264	Tanzania	rock shelter	-4.4918	35.812	Spit XX	Spit XX	39600	41600	NA	NA	39600	41600	14C (radiocarbon) dating	NA	MSA	NA	1	NA	40600	2000	43698	1336	southern	1000	3	16.6917	80.9201	5	644	71.5296	74.646	9.19958	25.0295	251	16.6917	108.157	25.0295	9.19958	15.83	16.6038	16.5579	17.9102	15.3447	971.041	158.806	0	0.843475	434.177
Kisese II	264	Tanzania	rock shelter	-4.4918	35.812	Spit XXI	Spit XXI	40300	42300	NA	NA	40300	42300	14C (radiocarbon) dating	NA	MSA	NA	1	NA	41300	2000	44133	1508	southern	1000	3	16.6917	80.9201	5	644	71.5296	74.646	9.19958	25.0295	251	16.6917	108.157	25.0295	9.19958	15.83	16.6038	16.5579	17.9102	15.3447	971.041	158.806	0	0.843475	434.177
Klein Kliphuis	265-270	South Africa	rock shelter	-32.1202	18.9263	Klein Kliphuis Unit D Archaeological Assemblage	Unit D	18561	34000	NA	NA	18561	34000	14C (radiocarbon) dating	NA	Final MSA	1	NA	NA	26280.5	15439	30031	14799	southern	7719.5	3	15.3645	24.8347	13	167	29.0942	57.8387	4.06187	27.6628	101	15.3645	367.688	27.6628	4.06187	23.6009	10.4332	19.4567	19.4567	10.4332	298.017	64.0011	0	0.951882	174.424
Leopards Hill	208271272	Zambia	cave	-15.6	28.7333	Leopards Hill Archaeology	Occupation level	14025	23960	NA	NA	14025	23960	14C (radiocarbon) dating	NA	MSA/LSA	1	NA	NA	18992.5	9935	22315	10711	southern	4967.5	2	18.0549	78.1529	13	468	55.7656	70.5149	4.13006	28.4203	299	18.0549	333.069	28.4203	4.13006	24.2902	20.6923	13.3654	21.0762	13.3654	937.835	281.634	0	1.26141	626.852
Montagu Cave	259273274	South Africa	cave	-33.8326	20.1732	Montagu Cave Layer B Arch. Assemblage	Layer 2 upper	18990	23380	NA	NA	18990	23380	14C (radiocarbon) dating	edited by AWK on 28.1.2010	LSA	1	NA	NA	21185	4390	25189	4593	southern	2195	2	12.0559	37.4551	13	161	36.0288	59.5183	0.28383	25.6816	109	12.0559	454.188	25.6816	0.28383	25.3977	6.50197	17.8032	17.8032	6.50197	449.461	64.1286	1.02059	0.523597	185.247
Montagu Cave	259273274	South Africa	cave	-33.8326	20.1732	Montagu Cave Layer 2 Surfaces 1-4 Arch. Assemblage	Layer 2 upper	18990	23380	NA	NA	18990	23380	14C (radiocarbon) dating	edited by AWK on 28.1.2010	Later MSA	1	NA	NA	21185	4390	25189	4593	southern	2195	2	12.0559	37.4551	13	161	36.0288	59.5183	0.28383	25.6816	109	12.0559	454.188	25.6816	0.28383	25.3977	6.50197	17.8032	17.8032	6.50197	449.461	64.1286	1.02059	0.523597	185.247
Montagu Cave	259273274	South Africa	cave	-33.8326	20.1732	Montagu Cave Layer 2 Surfaces 4_5-6 Arch. Assemblage	Layer 2 upper	18990	23380	NA	NA	18990	23380	14C (radiocarbon) dating	edited by AWK on 28.1.2010	Later MSA	1	NA	NA	21185	4390	25189	4593	southern	2195	2	12.0559	37.4551	13	161	36.0288	59.5183	0.28383	25.6816	109	12.0559	454.188	25.6816	0.28383	25.3977	6.50197	17.8032	17.8032	6.50197	449.461	64.1286	1.02059	0.523597	185.247
Mumba	275-277	Tanzania	rock shelter	-3.54056	35.2964	Level III-lower	Level III-lower	26200	27720	NA	NA	26200	27720	14C (radiocarbon) dating	NA	Nasera	NA	1	NA	26960	1520	31058	1438	southern	760	3	16.4757	72.1893	5	366	71.549	77.0482	8.6481	25.2346	140	16.4757	99.1313	25.2346	8.6481	16.5865	16.0338	17.244	17.9033	15.4573	866.272	154.956	1.22897	0.80651	402.143
Mumba	275-277	Tanzania	rock shelter	-3.54056	35.2964	Level IV "Beach Deposit"	Level IV "Beach Deposit"	24810	25450	NA	NA	24810	25450	14C (radiocarbon) dating	NA	NA	NA	1	NA	25130	640	29403	715	southern	320	3	16.0993	71.3	5	357	73.317	76.5087	8.32422	25.0268	146	16.0993	111.693	25.0268	8.32422	16.7026	15.3449	15.9112	17.7139	15.2304	855.6	155.052	0.424693	0.832639	401.033
Mumba	275-277	Tanzania	rock shelter	-3.54056	35.2964	Level IV/V	Level IV/V	36100	37700	NA	NA	36100	37700	14C (radiocarbon) dating	NA	NA	NA	1	NA	36900	1600	41584	974	southern	800	3	16.3139	73.904	5	327	72.6473	74.8339	8.49989	24.8908	126	16.3139	81.3407	24.8908	8.49989	16.391	16.7371	16.479	17.2049	15.6095	886.848	162.887	0	0.879452	407.355
Mumba	275-277	Tanzania	rock shelter	-3.54056	35.2964	Level V-mid	Level V-mid	30570	31570	NA	NA	30570	31570	14C (radiocarbon) dating	NA	Mumba	NA	1	NA	31070	1000	35411	1038	southern	500	3	16.3604	71.8857	5	370	72.1818	76.0685	8.46184	24.9661	140	16.3604	84.3119	24.9661	8.46184	16.5043	16.3191	16.436	17.4772	15.3381	862.629	165.51	0.663492	0.846637	399.671
Mumba	275-277	Tanzania	rock shelter	-3.54056	35.2964	Level V-low	Level V-low	20315	21675	NA	NA	20315	21675	14C (radiocarbon) dating	NA	Mumba	NA	1	NA	20995	1360	25141	1436	southern	680	2	14.7759	86.0479	5	363	79.485	81.7124	6.77829	23.7286	146	14.7759	123.705	23.7286	6.77829	16.9503	15.4101	14.4593	16.5071	13.4362	1032.57	183.115	1.45157	0.869325	494.688
Mumba	275-277	Tanzania	rock shelter	-3.54056	35.2964	Level VI-B-top	Level VI-B-top	19070	20570	NA	NA	19070	20570	14C (radiocarbon) dating	NA	Kisele	NA	1	NA	19820	1500	23853	1724	southern	750	2	14.991	89.8135	5	369	80.2041	81.7315	6.88268	23.7037	151	14.991	120.027	23.7037	6.88268	16.821	15.3488	14.4609	16.5195	13.5527	1077.76	193.34	1.75896	0.883443	520.775
Nasera Rock	278279	Tanzania	rock shelter	-2.64643	35.4115	Nasera Rock Layer 6-7 Archaeology	Layer 6	21970	23310	NA	NA	21970	23310	14C (radiocarbon) dating	NA	MSA/LSA	1	NA	NA	22640	1340	26840	1169	southern	670	2	14.0352	80.9159	5	692	79.7104	80.0826	6.00748	23.094	299	14.0352	129.404	23.094	6.00748	17.0865	14.592	12.9211	15.8206	12.475	970.991	148.09	5.87254	0.668297	424.651
Pomongwe Cave	280281	Zimbabwe	cave	-20.5475	28.5135	Pomongwe Exavation III Layer 5 Archaeological Assemblage	Excavation III Layer 5	21300	36350	NA	NA	21300	36350	14C (radiocarbon) dating	NA	MSA	1	NA	NA	28825	15050	32693	13467	southern	7525	3	16.7595	31.1608	13	341	48.9867	63.9455	1.47524	26.2217	140	16.7595	354.441	26.2217	1.47524	24.7465	19.2338	12.0609	20.2578	11.7647	373.93	70.3662	1.54196	0.692014	174.427
Pomongwe Cave	280281	Zimbabwe	cave	-20.5475	28.5135	Pomongwe Exavation III Layer 6 Archaeological Assemblage	Excavation III Layer 6	39900	44500	NA	NA	39900	44500	14C (radiocarbon) dating	NA	MSA	1	NA	NA	42200	4600	45130	3540	southern	2300	3	16.6238	41.5101	15	403	49.7933	66.01	0.33335	26.8457	101	16.6238	472.25	26.8457	0.33335	26.5124	21.3571	10.1039	21.3571	10.1039	498.121	106.947	0	0.97156	295.892
Pomongwe Cave	280281	Zimbabwe	cave	-20.5475	28.5135	Pomongwe Exavation III Layer 8 Archaeological Assemblage	Excavation III Layer 8	39900	44500	NA	NA	39900	44500	14C (radiocarbon) dating	NA	MSA	1	NA	NA	42200	4600	45130	3540	southern	2300	3	16.6238	41.5101	15	403	49.7933	66.01	0.33335	26.8457	101	16.6238	472.25	26.8457	0.33335	26.5124	21.3571	10.1039	21.3571	10.1039	498.121	106.947	0	0.97156	295.892
Pomongwe Cave	280281	Zimbabwe	cave	-20.5475	28.5135	Pomongwe Exavation III Layer 4 Archaeological Assemblage	Excavation III Layer 4	10960	15900	NA	NA	10960	15900	14C (radiocarbon) dating	NA	Magosian	1	NA	NA	13430	4940	15941	6048	southern	2470	2	16.2448	30.1262	13	332	48.1057	63.3112	1.11086	25.7533	126	16.2448	385.673	25.7533	1.11086	24.6425	20.0043	11.2178	20.0905	10.9966	361.515	81.6764	0	0.90391	208.078
Putslaagte 8	282	South Africa	rock shelter	-31.9373	19.155	CGBSS16	CGBSS16	17110	18290	NA	NA	17110	18290	14C (radiocarbon) dating		ELSA	NA	1	NA	17700	1180	21384	1425	southern	590	2	14.1651	20.9461	21	44	27.0283	54.4073	1.80379	29.1353	31	14.1651	445.613	29.1353	1.80379	27.3315	8.51429	19.316	19.5031	8.51429	251.354	50.1478	0	0.931593	146.727
Putslaagte 8	282	South Africa	rock shelter	-31.9373	19.155	CGBSS16	CGBSS16	18220	18780	NA	NA	18220	18780	14C (radiocarbon) dating		ELSA	NA	1	NA	18500	560	22393	17	southern	280	2	13.6796	21.152	21	38	27.6034	55.9652	1.45702	28.475	34	13.6796	426.564	28.475	1.45702	27.018	8.36526	18.8475	18.8475	8.36526	253.824	54.2414	0	0.975513	150.363
Putslaagte 8	282	South Africa	rock shelter	-31.9373	19.155	CGBSS19	CGBSS19	32610	33730	NA	NA	32610	33730	14C (radiocarbon) dating		ELSA	NA	1	NA	33170	1120	37869	1686	southern	560	3	14.7023	17.6086	21	39	27.9229	54.5317	2.30508	28.9133	26	14.7023	437.228	28.9133	2.30508	26.6082	8.9355	19.4369	19.7702	8.9355	211.303	51.2204	0	1.08833	137.384
Putslaagte 8	282	South Africa	rock shelter	-31.9373	19.155	CGBSS20	CGBSS20	34870	36350	NA	NA	34870	36350	14C (radiocarbon) dating		Late MSA	NA	1	NA	35610	1480	40628	1328	southern	740	3	15.0505	21.1675	21	53	28.5829	54.9068	2.31998	29.6418	51	15.0505	451.124	29.6418	2.31998	27.3218	9.24443	20.217	20.2845	9.24443	254.01	54.2188	0	0.898701	145.064
Rose Cottage Cave	228,283-296	South Africa	cave	-29.2161	27.47	Rose Cottage Cave Layer Ru Archaeological Assemblage	Layer Ru	26350	29250	NA	NA	26350	29250	14C (radiocarbon) dating	NA	Final MSA	1	NA	NA	27800	2900	32096	3005	southern	1450	3	11.8319	20.9532	14	184	34.4921	52.9638	-2.94109	24.2947	126	11.8319	452.611	24.2947	-2.94109	27.2358	13.7312	5.82561	16.576	5.82561	251.439	73.7451	0	1.06489	141.018
Rose Cottage Cave	228,283-296	South Africa	cave	-29.2161	27.47	Rose Cottage Cave Layer Dc Archaeological Assemblage	Layer Dc	26850	27550	NA	NA	26850	27550	14C (radiocarbon) dating	NA	MSA	1	NA	NA	27200	700	31262	517	southern	350	3	11.8319	20.9532	14	184	34.4921	52.9638	-2.94109	24.2947	126	11.8319	452.611	24.2947	-2.94109	27.2358	13.7312	5.82561	16.576	5.82561	251.439	73.7451	0	1.06489	141.018
Rose Cottage Cave	228,283-296	South Africa	cave	-29.2161	27.47	Rose Cottage Cave Layer DB Archaeological Assemblage	Layer DB	12570	13510	NA	NA	12570	13510	14C (radiocarbon) dating	NA	Robberg	1	NA	NA	13040	940	15506	1476	southern	470	2	11.3455	26.8225	14	208	34.1342	53.2593	-3.72357	24.1882	145	11.3455	478.459	24.1882	-3.72357	27.9117	14.3746	5.3055	16.5875	4.92666	321.871	105.443	0	1.18389	204.588
Sehonghong	228,265,297-300	Lesotho	rock shelter	-29.7667	28.7833	Lithic assemblage layer VI+VII+VIII	MOS	20010	20730	NA	NA	20010	20730	14C (radiocarbon) dating	NA	MSA/LSA	1	NA	NA	20370	720	24481	905	southern	360	2	6.23343	60.7363	14	60	42.7713	59.9093	-7.32162	18.2936	101	6.23343	421.979	18.2936	-7.32162	25.6152	10.7485	1.09775	10.933	0.748192	728.836	122.036	2.55582	0.72653	330.384
Sehonghong	228,265,297-300	Lesotho	rock shelter	-29.7667	28.7833	Lithic assemblage layer VI+VII+VIII	RFS	24800	26430	NA	NA	24800	26430	14C (radiocarbon) dating	NA	MSA/LSA	1	NA	NA	25615	1630	29785	1623	southern	815	3	6.94015	55.3385	5	286	42.2848	59.136	-6.01766	18.2289	176	6.94015	349.533	18.2289	-6.01766	24.2466	10.3123	2.37403	10.6751	2.37403	664.062	112.126	14.6369	0.606683	269.479
Sehonghong	228,265,297-300	Lesotho	rock shelter	-29.7667	28.7833	MOS Inventar	MOS	20010	20730	NA	NA	20010	20730	14C (radiocarbon) dating	NA	MSA/LSA	1	NA	NA	20370	720	24481	905	southern	360	2	6.23343	60.7363	14	60	42.7713	59.9093	-7.32162	18.2936	101	6.23343	421.979	18.2936	-7.32162	25.6152	10.7485	1.09775	10.933	0.748192	728.836	122.036	2.55582	0.72653	330.384
Sehonghong	228,265,297-300	Lesotho	rock shelter	-29.7667	28.7833	RFS Inventar	RFS	24800	26430	NA	NA	24800	26430	14C (radiocarbon) dating	NA	MSA/LSA	1	NA	NA	25615	1630	29785	1623	southern	815	3	6.94015	55.3385	5	286	42.2848	59.136	-6.01766	18.2289	176	6.94015	349.533	18.2289	-6.01766	24.2466	10.3123	2.37403	10.6751	2.37403	664.062	112.126	14.6369	0.606683	269.479
Sehonghong	228,265,297-300	Lesotho	rock shelter	-29.7667	28.7833	BARF Inventar	BARF	10860	11320	NA	NA	10860	11320	14C (radiocarbon) dating	NA	Robberg	1	NA	NA	11090	460	12982	30	southern	230	1	8.59761	52.9629	6	385	40.0827	56.7561	-4.44368	19.6585	214	8.59761	346.145	19.6585	-4.44368	24.1021	12.1413	4.00667	12.1837	4.00667	635.554	129.012	3.46663	0.803154	309.945
Sehonghong	228,265,297-300	Lesotho	rock shelter	-29.7667	28.7833	BAS Inventar	BAS	15550	21170	NA	NA	15550	21170	14C (radiocarbon) dating	NA	Robberg	1	NA	NA	18360	5620	21955	6289	southern	2810	2	6.16706	59.0806	14	54	42.2686	59.598	-7.22902	18.6539	93	6.16706	432.505	18.6539	-7.22902	25.8829	11.0749	1.20875	11.1941	0.663566	708.967	121.334	5.16185	0.749852	340.014
Sehonghong	228,265,297-300	Lesotho	rock shelter	-29.7667	28.7833	RBL/CLBRF Inventar	RBL/CLBRF	12365	12570	NA	NA	12365	12570	14C (radiocarbon) dating	NA	Robberg	1	NA	NA	12467.5	205	14586	106	southern	102.5	2	7.46252	54.1414	5	387	39.7771	55.5287	-5.69644	18.569	214	7.46252	368.469	18.569	-5.69644	24.2655	11.3661	2.78397	11.3661	2.36434	649.697	118.716	0	0.821071	314.11
Strathalan Cave B	301302	South Africa	cave	-30.9894	28.3886	Strathalan Cave B SWA Layer Archaeology	SWA Layer	25300	27350	NA	NA	25300	27350	14C (radiocarbon) dating	NA	Final MSA	1	NA	NA	26325	2050	30447	1949	southern	1025	3	8.66467	39.1786	15	320	41.2815	58.2304	-3.6104	19.6212	179	8.66467	362.917	19.6212	-3.6104	23.2316	12.1623	4.04035	12.6478	3.8799	470.143	116.27	0	0.834066	223.053
Strathalan Cave B	301302	South Africa	cave	-30.9894	28.3886	Strathalan Cave B VBP Layer Archaeology	VBP Layer	28990	29510	NA	NA	28990	29510	14C (radiocarbon) dating	NA	Final MSA	1	NA	NA	29250	520	33753	671	southern	260	3	8.84939	40.1833	15	347	41.3799	58.7534	-2.87068	19.2492	176	8.84939	328.194	19.2492	-2.87068	22.1199	12.1646	4.49447	12.3327	4.49447	482.199	113.518	0	0.858154	239.122
Umhlatuzana	228,303-305	South Africa	rock shelter	-29.8104	30.7542	Umhlatuzana Layer 23 Archaeological Assemblage	Layer 23	42000	48400	NA	NA	42000	48400	14C (radiocarbon) dating	NA	Howiesonspoort	1	NA	NA	45200	6400	48197	6305	southern	3200	3	NA	NA	NA	NA	NA	NA	NA	NA	NA	NA	NA	NA	NA	NA	NA	NA	NA	NA	NA	NA	NA	NA	NA
Umhlatuzana	228,303-305	South Africa	rock shelter	-29.8104	30.7542	Umhlatuzana Layer 15 Archaeological Assemblage	Layer 15	27020	28580	NA	NA	27020	28580	14C (radiocarbon) dating	NA	MSA/LSA	1	NA	NA	27800	1560	32015	1722	southern	780	3	16.2729	88.2721	5	622	52.1687	76.2255	5.61287	23.7282	176	16.2729	226.253	23.7282	5.61287	18.1153	18.6391	13.2759	18.7788	13.2759	1059.27	177.234	27.003	0.508092	404.912
Umhlatuzana	228,303-305	South Africa	rock shelter	-29.8104	30.7542	Umhlatuzana Layer 17 Archaeological Assemblage	Layer 17	28300	31900	NA	NA	28300	31900	14C (radiocarbon) dating	NA	MSA/LSA	1	NA	NA	30100	3600	34418	3466	southern	1800	3	16.2105	88.5247	5	635	51.6628	76.1096	5.74375	23.459	176	16.2105	215.411	23.459	5.74375	17.7152	18.563	13.3397	18.563	13.3397	1062.3	174.124	18.9308	0.55481	421.112
Umhlatuzana	228,303-305	South Africa	rock shelter	-29.8104	30.7542	Umhlatuzana Layer 18 Archaeological Assemblage	Layer 18	34270	36230	NA	NA	34270	36230	14C (radiocarbon) dating	NA	MSA/LSA	1	NA	NA	35250	1960	40210	1870	southern	980	3	16.0805	92.6472	5	602	52.3378	76.7497	4.96293	24.409	176	16.0805	290.999	24.409	4.96293	19.446	19.5046	12.3697	19.5046	12.3697	1111.77	194.409	17.3301	0.556898	461.102
Umhlatuzana	228,303-305	South Africa	rock shelter	-29.8104	30.7542	Umhlatuzana Layer 5 Archaeological Assemblage	Layer 5	13280	13520	NA	NA	13280	13520	14C (radiocarbon) dating	NA	Robberg	1	NA	NA	13400	240	16080	363	southern	120	2	15.6516	84.1294	6	775	50.8064	74.4361	4.16446	23.9045	214	15.6516	291.744	23.9045	4.16446	19.7401	19.0936	11.8956	19.0936	11.8956	1009.55	181.587	19.8782	0.67232	472.664
Wonderkrater	306	South Africa	open air	-24.44	28.75	Wonderkrater Area B MSA layer lower assemblage	Area B MSA layer lower	44605	52734	NA	NA	44605	52734	14C (radiocarbon) dating	NA	Final MSA	1	NA	NA	48669.5	8129	50531	6143	southern	4064.5	3	16.3773	40.2842	15	439	28.841	55.8403	0.924641	27.5394	101	16.3773	476.709	27.5394	0.924641	26.6148	20.1221	10.3091	21.4268	9.98472	483.411	106.825	1.60019	0.7816	205.445
Wonderkrater	306	South Africa	open air	-24.44	28.75	Wonderkrater Area B MSA layer upper assemblage	Area B MSA layer upper	42683	44605	NA	NA	42683	44605	14C (radiocarbon) dating	NA	Final MSA	1	NA	NA	43644	1922	46048	1732	southern	961	3	15.7658	46.3564	15	481	32.0361	57.5407	-0.151944	27.38	101	15.7658	496.288	27.38	-0.151944	27.532	21.0935	9.65422	21.0935	9.072	556.277	114.203	0.19263	0.818713	257.713
Putslaagte 8	282	South Africa	rock shelter	-31.9373	19.155	CGBSS 16-19 (ELSA)	CGBSS 16-19 (ELSA)	17110	33730	NA	NA	17110	33730	14C (radiocarbon) dating		ELSA	NA	1	NA	25420	16620	29056	15743	southern	8310	3	14.7639	17.7561	21	44	25.7713	52.9006	2.49273	28.2959	32	14.7639	391.04	28.2959	2.49273	25.8032	9.50691	19.1282	19.1282	9.50691	213.074	55.6932	0	1.05389	132.585
Putslaagte 8	282	South Africa	rock shelter	-31.9373	19.155	CGBSS 20-22 (Late MSA)	CGBSS 20-22 (Late MSA)	34870	36350	NA	NA	34870	36350	14C (radiocarbon) dating		Late MSA	NA	1	NA	35610	1480	40628	1328	southern	740	3	15.0505	21.1675	21	53	28.5829	54.9068	2.31998	29.6418	51	15.0505	451.124	29.6418	2.31998	27.3218	9.24443	20.217	20.2845	9.24443	254.01	54.2188	0	0.898701	145.064
Umhlatuzana	228,303-305	South Africa	rock shelter	-29.8104	30.7542	Umhlatuzana Layer 21 Archaeological Assemblage	Layer 21	36240	37960	NA	NA	36240	37960	14C (radiocarbon) dating	NA	Later MSA	1	NA	1	37100	1720	41678	992	southern	860	3	16.1206	88.6801	6	746	51.1872	75.0603	4.69658	24.8513	214	16.1206	327.497	24.8513	4.69658	20.1547	19.8789	11.7312	19.8789	11.7312	1064.16	205.208	21.9245	0.63739	484.185
Umhlatuzana	228,303-305	South Africa	rock shelter	-29.8104	30.7542	Umhlatuzana Layer 20 Archaeological Assemblage	Layer 20	33400	42200	NA	NA	33400	42200	14C (radiocarbon) dating	NA	Later MSA	1	NA	1	37800	8800	41422	7394	southern	4400	3	16.1206	88.6801	6	746	51.1872	75.0603	4.69658	24.8513	214	16.1206	327.497	24.8513	4.69658	20.1547	19.8789	11.7312	19.8789	11.7312	1064.16	205.208	21.9245	0.63739	484.185
White Paintings Rock Shelter	307-309	Botswana	rock shelter	-18.7706	21.748	White Paintings Rock Shelter Unit 3b-5 Archaeological Assemblage	Unit 4	26160	33720	NA	NA	26160	33720	14C (radiocarbon) dating	NA	LSA	1	NA	1	29940	7560	34374	7680	southern	3780	3	19.3615	34.5874	13	311	47.4612	68.7559	3.80667	30.459	104	19.3615	326.32	30.459	3.80667	26.6524	21.5693	15.0688	22.3632	14.6117	415.048	104.096	1.13703	0.886198	176.623
White Paintings Rock Shelter	307-309	Botswana	rock shelter	-18.7706	21.748	White Paintings Rock Shelter Unit 3b-5 Archaeological Assemblage	Unit 5	26160	33720	NA	NA	26160	33720	14C (radiocarbon) dating	NA	LSA	1	NA	1	29940	7560	34374	7680	southern	3780	3	19.3615	34.5874	13	311	47.4612	68.7559	3.80667	30.459	104	19.3615	326.32	30.459	3.80667	26.6524	21.5693	15.0688	22.3632	14.6117	415.048	104.096	1.13703	0.886198	176.623
Mumba	275-277	Tanzania	rock shelter	-3.54056	35.2964	Level V-unknown	Level V-unknown	32560	34360	NA	NA	NA	NA	AAR (amino acid racemization) dating	NA	NA	NA	1	NA	33460	1800	33460	1800		NA	3	16.0677	72.9384	5	320	72.9559	77.3195	8.13502	24.8767	142	16.0677	98.0335	24.8767	8.13502	16.7417	15.6507	16.7682	17.4481	14.9387	875.261	161.425	0.433034	0.90027	410.87
Oulad Hamida 2 La Grotte des Felins	310-314	Morocco	cave	33.533	-7.733	Oulad Hamida 2 La Grotte des Felins Arch. Collection	Dar Bou Azza Formation Ain Roummana Member	116000	130000	NA	NA	NA	NA	AAR (amino acid racemization) dating, oxygen isotope stratigraphy	NA	Aterian	1	NA	NA	123000	14000	123000	14000		NA	5e	17.6884	31.815	17	364	43.6899	70.7814	7.59194	30.0561	101	17.6884	491.877	30.0561	7.59194	22.4641	13.5029	21.7862	24.3767	12.6838	381.78	84.3124	0	0.850254	180.606
Mvumu	315	Mozambique	open air	-12.75	34.8333	Mvumu Layer 2 Archaeological Assemblage	Layer 2	18000	32000	NA	NA	NA	NA	Al/Be (aluminum-beryllium) dating	NA	MSA/LSA	1	NA	NA	25000	14000	25000	14000		NA	2	18.7683	149.02	13	576	63.0194	78.6966	9.64602	26.9349	326	18.7683	205.915	26.9349	9.64602	17.2889	19.852	17.6223	20.7812	15.8781	1788.24	379.659	0	1.03135	990.876
Omo Kibish Birds Nest Site (BNS)	316	Ethiopia	open air	5.41	35.9	Omo Kibish BNS Level 3 Archaeological Assemblage	Member III	97100	110900	NA	NA	NA	NA	Ar/Ar (argon-argon) dating	NA	MSA	1	NA	NA	104000	13800	104000	13800		NA	5c	23.5937	72.5972	13	451	50.8893	60.7542	13.5928	32.9302	345	23.5937	176.176	32.9302	13.5928	19.3374	24.0971	21.19	25.357	21.1859	871.167	155.869	0	0.922037	439.157
Omo Kibish Birds Nest Site (BNS)	316	Ethiopia	open air	5.41	35.9	Omo Kibish BNS Surface Archaeological Assemblage	Member III	97100	110900	NA	NA	NA	NA	Ar/Ar (argon-argon) dating	NA	MSA	1	NA	NA	104000	13800	104000	13800		NA	5c	23.5937	72.5972	13	451	50.8893	60.7542	13.5928	32.9302	345	23.5937	176.176	32.9302	13.5928	19.3374	24.0971	21.19	25.357	21.1859	871.167	155.869	0	0.922037	439.157
Haua Fteah	85,197,317-320	Libya	cave	32.9081	21.8115	Haua Fteah Layer XIX Archaeological Assemblage	Layer XIX	17100	26000	17100	26000	NA	NA	calibrated 14C (radiocarbon) dating, ESR (electron spin resonance) dating, OSL (optically stimulated thermoluminescence) dating	age_min/max from Douka et al. 2014 using Bayesian statistical modelling of all available dates (C14, tephra, OSL, ESR). AWK subdivided Dabban layer based on Douka dates into upper (XVI-XIX) and lower (XX-XXV) sections using 26,000 as best estimated age.	Dabban	1	NA	NA	21550	8900	21550	8900		NA	2	14.4456	48.5073	13	67	28.7113	58.1039	3.62309	25.7592	59	14.4456	453.116	25.7592	3.62309	22.1361	8.92193	19.8838	19.8838	8.92193	582.087	113.707	0	0.901721	314.284
Haua Fteah	85,197,317-320	Libya	cave	32.9081	21.8115	Haua Fteah Layer XIX-XX Archaeological Assemblage	Layer XIX	17100	26000	17100	26000	NA	NA	calibrated 14C (radiocarbon) dating, ESR (electron spin resonance) dating, OSL (optically stimulated thermoluminescence) dating	age_min/max from Douka et al. 2014 using Bayesian statistical modelling of all available dates (C14, tephra, OSL, ESR). AWK subdivided Dabban layer based on Douka dates into upper (XVI-XIX) and lower (XX-XXV) sections using 26,000 as best estimated age.	Dabban	1	NA	NA	21550	8900	21550	8900		NA	2	14.4456	48.5073	13	67	28.7113	58.1039	3.62309	25.7592	59	14.4456	453.116	25.7592	3.62309	22.1361	8.92193	19.8838	19.8838	8.92193	582.087	113.707	0	0.901721	314.284
Haua Fteah	85,197,317-320	Libya	cave	32.9081	21.8115	Haua Fteah Layer XIX-XX Archaeological Assemblage	Layer XX	26000	43500	26000	43500	NA	NA	calibrated 14C (radiocarbon) dating, ESR (electron spin resonance) dating, OSL (optically stimulated thermoluminescence) dating	age_min/max from Douka et al. 2014 using Bayesian statistical modelling of all available dates (C14, tephra, OSL, ESR). AWK subdivided Dabban layer based on Douka dates into upper (XVI-XIX) and lower (XX-XXV) sections using 26,000 as best estimated age.	Dabban	1	NA	NA	34750	17500	34750	17500		NA	3	15.127	43.5488	13	62	29.5936	57.2196	3.49307	27.6623	51	15.127	531.954	27.6623	3.49307	24.1693	8.74169	21.8293	21.8293	8.74169	522.586	109.401	0	0.941279	290.213
Haua Fteah	85,197,317-320	Libya	cave	32.9081	21.8115	Haua Fteah Layer XVI Archaeological Assemblage	Layer XVI	17100	26000	17100	26000	NA	NA	calibrated 14C (radiocarbon) dating, ESR (electron spin resonance) dating, OSL (optically stimulated thermoluminescence) dating	age_min/max from Douka et al. 2014 using Bayesian statistical modelling of all available dates (C14, tephra, OSL, ESR). AWK subdivided Dabban layer based on Douka dates into upper (XVI-XIX) and lower (XX-XXV) sections using 26,000 as best estimated age.	Dabban	1	NA	NA	21550	8900	21550	8900		NA	2	14.4456	48.5073	13	67	28.7113	58.1039	3.62309	25.7592	59	14.4456	453.116	25.7592	3.62309	22.1361	8.92193	19.8838	19.8838	8.92193	582.087	113.707	0	0.901721	314.284
Haua Fteah	85,197,317-320	Libya	cave	32.9081	21.8115	Haua Fteah Layer XVI-XVII Archaeological Assemblage	Layer XVI	17100	26000	17100	26000	NA	NA	calibrated 14C (radiocarbon) dating, ESR (electron spin resonance) dating, OSL (optically stimulated thermoluminescence) dating	age_min/max from Douka et al. 2014 using Bayesian statistical modelling of all available dates (C14, tephra, OSL, ESR). AWK subdivided Dabban layer based on Douka dates into upper (XVI-XIX) and lower (XX-XXV) sections using 26,000 as best estimated age.	Dabban	1	NA	NA	21550	8900	21550	8900		NA	2	14.4456	48.5073	13	67	28.7113	58.1039	3.62309	25.7592	59	14.4456	453.116	25.7592	3.62309	22.1361	8.92193	19.8838	19.8838	8.92193	582.087	113.707	0	0.901721	314.284
Haua Fteah	85,197,317-320	Libya	cave	32.9081	21.8115	Haua Fteah Layer XVI-XVII Archaeological Assemblage	Layer XVII	17100	26000	17100	26000	NA	NA	calibrated 14C (radiocarbon) dating, ESR (electron spin resonance) dating, OSL (optically stimulated thermoluminescence) dating	age_min/max from Douka et al. 2014 using Bayesian statistical modelling of all available dates (C14, tephra, OSL, ESR). AWK subdivided Dabban layer based on Douka dates into upper (XVI-XIX) and lower (XX-XXV) sections using 26,000 as best estimated age.	Dabban	1	NA	NA	21550	8900	21550	8900		NA	2	14.4456	48.5073	13	67	28.7113	58.1039	3.62309	25.7592	59	14.4456	453.116	25.7592	3.62309	22.1361	8.92193	19.8838	19.8838	8.92193	582.087	113.707	0	0.901721	314.284
Haua Fteah	85,197,317-320	Libya	cave	32.9081	21.8115	Haua Fteah Layer XVII Archaeological Assemblage	Layer XVII	17100	26000	17100	26000	NA	NA	calibrated 14C (radiocarbon) dating, ESR (electron spin resonance) dating, OSL (optically stimulated thermoluminescence) dating	age_min/max from Douka et al. 2014 using Bayesian statistical modelling of all available dates (C14, tephra, OSL, ESR). AWK subdivided Dabban layer based on Douka dates into upper (XVI-XIX) and lower (XX-XXV) sections using 26,000 as best estimated age.	Dabban	1	NA	NA	21550	8900	21550	8900		NA	2	14.4456	48.5073	13	67	28.7113	58.1039	3.62309	25.7592	59	14.4456	453.116	25.7592	3.62309	22.1361	8.92193	19.8838	19.8838	8.92193	582.087	113.707	0	0.901721	314.284
Haua Fteah	85,197,317-320	Libya	cave	32.9081	21.8115	Haua Fteah Layer XVII-XVIII Archaeological Assemblage	Layer XVII	17100	26000	17100	26000	NA	NA	calibrated 14C (radiocarbon) dating, ESR (electron spin resonance) dating, OSL (optically stimulated thermoluminescence) dating	age_min/max from Douka et al. 2014 using Bayesian statistical modelling of all available dates (C14, tephra, OSL, ESR). AWK subdivided Dabban layer based on Douka dates into upper (XVI-XIX) and lower (XX-XXV) sections using 26,000 as best estimated age.	Dabban	1	NA	NA	21550	8900	21550	8900		NA	2	14.4456	48.5073	13	67	28.7113	58.1039	3.62309	25.7592	59	14.4456	453.116	25.7592	3.62309	22.1361	8.92193	19.8838	19.8838	8.92193	582.087	113.707	0	0.901721	314.284
Haua Fteah	85,197,317-320	Libya	cave	32.9081	21.8115	Haua Fteah Layer XVII-XVIII Archaeological Assemblage	Layer XVIII	17100	26000	17100	26000	NA	NA	calibrated 14C (radiocarbon) dating, ESR (electron spin resonance) dating, OSL (optically stimulated thermoluminescence) dating	AWK subdivided Dabban layer based on Douka dates into upper (XVI-XIX) and lower (XX-XXV) sections using 26,000 as best estimated age.	Dabban	1	NA	NA	21550	8900	21550	8900		NA	2	14.4456	48.5073	13	67	28.7113	58.1039	3.62309	25.7592	59	14.4456	453.116	25.7592	3.62309	22.1361	8.92193	19.8838	19.8838	8.92193	582.087	113.707	0	0.901721	314.284
Haua Fteah	85,197,317-320	Libya	cave	32.9081	21.8115	Haua Fteah Layer XVIII-XIX Archaeological Assemblage	Layer XIX	17100	26000	17100	26000	NA	NA	calibrated 14C (radiocarbon) dating, ESR (electron spin resonance) dating, OSL (optically stimulated thermoluminescence) dating	age_min/max from Douka et al. 2014 using Bayesian statistical modelling of all available dates (C14, tephra, OSL, ESR). AWK subdivided Dabban layer based on Douka dates into upper (XVI-XIX) and lower (XX-XXV) sections using 26,000 as best estimated age.	Dabban	1	NA	NA	21550	8900	21550	8900		NA	2	14.4456	48.5073	13	67	28.7113	58.1039	3.62309	25.7592	59	14.4456	453.116	25.7592	3.62309	22.1361	8.92193	19.8838	19.8838	8.92193	582.087	113.707	0	0.901721	314.284
Haua Fteah	85,197,317-320	Libya	cave	32.9081	21.8115	Haua Fteah Layer XVIII-XIX Archaeological Assemblage	Layer XVIII	17100	26000	17100	26000	NA	NA	calibrated 14C (radiocarbon) dating, ESR (electron spin resonance) dating, OSL (optically stimulated thermoluminescence) dating	AWK subdivided Dabban layer based on Douka dates into upper (XVI-XIX) and lower (XX-XXV) sections using 26,000 as best estimated age.	Dabban	1	NA	NA	21550	8900	21550	8900		NA	2	14.4456	48.5073	13	67	28.7113	58.1039	3.62309	25.7592	59	14.4456	453.116	25.7592	3.62309	22.1361	8.92193	19.8838	19.8838	8.92193	582.087	113.707	0	0.901721	314.284
Haua Fteah	85,197,317-320	Libya	cave	32.9081	21.8115	Haua Fteah Layer XX A-D Archaeological Assemblage	Layer XX	26000	43500	26000	43500	NA	NA	calibrated 14C (radiocarbon) dating, ESR (electron spin resonance) dating, OSL (optically stimulated thermoluminescence) dating	age_min/max from Douka et al. 2014 using Bayesian statistical modelling of all available dates (C14, tephra, OSL, ESR). AWK subdivided Dabban layer based on Douka dates into upper (XVI-XIX) and lower (XX-XXV) sections using 26,000 as best estimated age.	Dabban	1	NA	NA	34750	17500	34750	17500		NA	3	15.127	43.5488	13	62	29.5936	57.2196	3.49307	27.6623	51	15.127	531.954	27.6623	3.49307	24.1693	8.74169	21.8293	21.8293	8.74169	522.586	109.401	0	0.941279	290.213
Haua Fteah	85,197,317-320	Libya	cave	32.9081	21.8115	Haua Fteah Layer XX E Archaeological Assemblage	Layer XX	26000	43500	26000	43500	NA	NA	calibrated 14C (radiocarbon) dating, ESR (electron spin resonance) dating, OSL (optically stimulated thermoluminescence) dating	age_min/max from Douka et al. 2014 using Bayesian statistical modelling of all available dates (C14, tephra, OSL, ESR). AWK subdivided Dabban layer based on Douka dates into upper (XVI-XIX) and lower (XX-XXV) sections using 26,000 as best estimated age.	Dabban	1	NA	NA	34750	17500	34750	17500		NA	3	15.127	43.5488	13	62	29.5936	57.2196	3.49307	27.6623	51	15.127	531.954	27.6623	3.49307	24.1693	8.74169	21.8293	21.8293	8.74169	522.586	109.401	0	0.941279	290.213
Haua Fteah	85,197,317-320	Libya	cave	32.9081	21.8115	Haua Fteah Layer XX-XXI Archaeological Assemblage	Layer XX	26000	43500	26000	43500	NA	NA	calibrated 14C (radiocarbon) dating, ESR (electron spin resonance) dating, OSL (optically stimulated thermoluminescence) dating	age_min/max from Douka et al. 2014 using Bayesian statistical modelling of all available dates (C14, tephra, OSL, ESR). AWK subdivided Dabban layer based on Douka dates into upper (XVI-XIX) and lower (XX-XXV) sections using 26,000 as best estimated age.	Dabban	1	NA	NA	34750	17500	34750	17500		NA	3	15.127	43.5488	13	62	29.5936	57.2196	3.49307	27.6623	51	15.127	531.954	27.6623	3.49307	24.1693	8.74169	21.8293	21.8293	8.74169	522.586	109.401	0	0.941279	290.213
Haua Fteah	85,197,317-320	Libya	cave	32.9081	21.8115	Haua Fteah Layer XX-XXI Archaeological Assemblage	Layer XXI	26000	43500	26000	43500	NA	NA	calibrated 14C (radiocarbon) dating, ESR (electron spin resonance) dating, OSL (optically stimulated thermoluminescence) dating	age_min/max from Douka et al. 2014 using Bayesian statistical modelling of all available dates (C14, tephra, OSL, ESR). AWK subdivided Dabban layer based on Douka dates into upper (XVI-XIX) and lower (XX-XXV) sections using 26,000 as best estimated age.	Dabban	1	NA	NA	34750	17500	34750	17500		NA	3	15.127	43.5488	13	62	29.5936	57.2196	3.49307	27.6623	51	15.127	531.954	27.6623	3.49307	24.1693	8.74169	21.8293	21.8293	8.74169	522.586	109.401	0	0.941279	290.213
Haua Fteah	85,197,317-320	Libya	cave	32.9081	21.8115	Haua Fteah Layer XXI-XXII Archaeological Assemblage	Layer XXI	26000	43500	26000	43500	NA	NA	calibrated 14C (radiocarbon) dating, ESR (electron spin resonance) dating, OSL (optically stimulated thermoluminescence) dating	age_min/max from Douka et al. 2014 using Bayesian statistical modelling of all available dates (C14, tephra, OSL, ESR). AWK subdivided Dabban layer based on Douka dates into upper (XVI-XIX) and lower (XX-XXV) sections using 26,000 as best estimated age.	Dabban	1	NA	NA	34750	17500	34750	17500		NA	3	15.127	43.5488	13	62	29.5936	57.2196	3.49307	27.6623	51	15.127	531.954	27.6623	3.49307	24.1693	8.74169	21.8293	21.8293	8.74169	522.586	109.401	0	0.941279	290.213
Haua Fteah	85,197,317-320	Libya	cave	32.9081	21.8115	Haua Fteah Layer XXI-XXII Archaeological Assemblage	Layer XXII	26000	43500	26000	43500	NA	NA	calibrated 14C (radiocarbon) dating, ESR (electron spin resonance) dating, OSL (optically stimulated thermoluminescence) dating	age_min/max from Douka et al. 2014 using Bayesian statistical modelling of all available dates (C14, tephra, OSL, ESR). AWK subdivided Dabban layer based on Douka dates into upper (XVI-XIX) and lower (XX-XXV) sections using 26,000 as best estimated age.	Dabban	1	NA	NA	34750	17500	34750	17500		NA	3	15.127	43.5488	13	62	29.5936	57.2196	3.49307	27.6623	51	15.127	531.954	27.6623	3.49307	24.1693	8.74169	21.8293	21.8293	8.74169	522.586	109.401	0	0.941279	290.213
Haua Fteah	85,197,317-320	Libya	cave	32.9081	21.8115	Haua Fteah Layer XXII Archaeological Assemblage	Layer XXII	26000	43500	26000	43500	NA	NA	calibrated 14C (radiocarbon) dating, ESR (electron spin resonance) dating, OSL (optically stimulated thermoluminescence) dating	age_min/max from Douka et al. 2014 using Bayesian statistical modelling of all available dates (C14, tephra, OSL, ESR). AWK subdivided Dabban layer based on Douka dates into upper (XVI-XIX) and lower (XX-XXV) sections using 26,000 as best estimated age.	Dabban	1	NA	NA	34750	17500	34750	17500		NA	3	15.127	43.5488	13	62	29.5936	57.2196	3.49307	27.6623	51	15.127	531.954	27.6623	3.49307	24.1693	8.74169	21.8293	21.8293	8.74169	522.586	109.401	0	0.941279	290.213
Haua Fteah	85,197,317-320	Libya	cave	32.9081	21.8115	Haua Fteah Layer XXII-XXIV Archaeological Assemblage	Layer XXII	26000	43500	26000	43500	NA	NA	calibrated 14C (radiocarbon) dating, ESR (electron spin resonance) dating, OSL (optically stimulated thermoluminescence) dating	age_min/max from Douka et al. 2014 using Bayesian statistical modelling of all available dates (C14, tephra, OSL, ESR). AWK subdivided Dabban layer based on Douka dates into upper (XVI-XIX) and lower (XX-XXV) sections using 26,000 as best estimated age.	Dabban	1	NA	NA	34750	17500	34750	17500		NA	3	15.127	43.5488	13	62	29.5936	57.2196	3.49307	27.6623	51	15.127	531.954	27.6623	3.49307	24.1693	8.74169	21.8293	21.8293	8.74169	522.586	109.401	0	0.941279	290.213
Haua Fteah	85,197,317-320	Libya	cave	32.9081	21.8115	Haua Fteah Layer XXII-XXIV Archaeological Assemblage	Layer XXIII	26000	43500	26000	43500	NA	NA	calibrated 14C (radiocarbon) dating, ESR (electron spin resonance) dating, OSL (optically stimulated thermoluminescence) dating	age_min/max from Douka et al. 2014 using Bayesian statistical modelling of all available dates (C14, tephra, OSL, ESR). AWK subdivided Dabban layer based on Douka dates into upper (XVI-XIX) and lower (XX-XXV) sections using 26,000 as best estimated age.	Dabban	1	NA	NA	34750	17500	34750	17500		NA	3	15.127	43.5488	13	62	29.5936	57.2196	3.49307	27.6623	51	15.127	531.954	27.6623	3.49307	24.1693	8.74169	21.8293	21.8293	8.74169	522.586	109.401	0	0.941279	290.213
Haua Fteah	85,197,317-320	Libya	cave	32.9081	21.8115	Haua Fteah Layer XXII-XXIV Archaeological Assemblage	Layer XXIV	26000	43500	26000	43500	NA	NA	calibrated 14C (radiocarbon) dating, ESR (electron spin resonance) dating, OSL (optically stimulated thermoluminescence) dating	age_min/max from Douka et al. 2014 using Bayesian statistical modelling of all available dates (C14, tephra, OSL, ESR). AWK subdivided Dabban layer based on Douka dates into upper (XVI-XIX) and lower (XX-XXV) sections using 26,000 as best estimated age.	Dabban	1	NA	NA	34750	17500	34750	17500		NA	3	15.127	43.5488	13	62	29.5936	57.2196	3.49307	27.6623	51	15.127	531.954	27.6623	3.49307	24.1693	8.74169	21.8293	21.8293	8.74169	522.586	109.401	0	0.941279	290.213
Haua Fteah	85,197,317-320	Libya	cave	32.9081	21.8115	Haua Fteah Layer XXIV Archaeological Assemblage	Layer XXIV	26000	43500	26000	43500	NA	NA	calibrated 14C (radiocarbon) dating, ESR (electron spin resonance) dating, OSL (optically stimulated thermoluminescence) dating	age_min/max from Douka et al. 2014 using Bayesian statistical modelling of all available dates (C14, tephra, OSL, ESR). AWK subdivided Dabban layer based on Douka dates into upper (XVI-XIX) and lower (XX-XXV) sections using 26,000 as best estimated age.	Dabban	1	NA	NA	34750	17500	34750	17500		NA	3	15.127	43.5488	13	62	29.5936	57.2196	3.49307	27.6623	51	15.127	531.954	27.6623	3.49307	24.1693	8.74169	21.8293	21.8293	8.74169	522.586	109.401	0	0.941279	290.213
Haua Fteah	85,197,317-320	Libya	cave	32.9081	21.8115	Haua Fteah Layer XXIV-XXV Archaeological Assemblage	Layer XXIV	26000	43500	26000	43500	NA	NA	calibrated 14C (radiocarbon) dating, ESR (electron spin resonance) dating, OSL (optically stimulated thermoluminescence) dating	age_min/max from Douka et al. 2014 using Bayesian statistical modelling of all available dates (C14, tephra, OSL, ESR). AWK subdivided Dabban layer based on Douka dates into upper (XVI-XIX) and lower (XX-XXV) sections using 26,000 as best estimated age.	Dabban	1	NA	NA	34750	17500	34750	17500		NA	3	15.127	43.5488	13	62	29.5936	57.2196	3.49307	27.6623	51	15.127	531.954	27.6623	3.49307	24.1693	8.74169	21.8293	21.8293	8.74169	522.586	109.401	0	0.941279	290.213
Haua Fteah	85,197,317-320	Libya	cave	32.9081	21.8115	Haua Fteah Layer XXIV-XXV Archaeological Assemblage	Layer XXV	26000	43500	26000	43500	NA	NA	calibrated 14C (radiocarbon) dating, ESR (electron spin resonance) dating, OSL (optically stimulated thermoluminescence) dating	age_min/max from Douka et al. 2014 using Bayesian statistical modelling of all available dates (C14, tephra, OSL, ESR). AWK subdivided Dabban layer based on Douka dates into upper (XVI-XIX) and lower (XX-XXV) sections using 26,000 as best estimated age.	Dabban	1	NA	NA	34750	17500	34750	17500		NA	3	15.127	43.5488	13	62	29.5936	57.2196	3.49307	27.6623	51	15.127	531.954	27.6623	3.49307	24.1693	8.74169	21.8293	21.8293	8.74169	522.586	109.401	0	0.941279	290.213
Haua Fteah	85,197,317-320	Libya	cave	32.9081	21.8115	Haua Fteah Layer XXV A+B Archaeological Assemblage	Layer XXV	26000	43500	26000	43500	NA	NA	calibrated 14C (radiocarbon) dating, ESR (electron spin resonance) dating, OSL (optically stimulated thermoluminescence) dating	age_min/max from Douka et al. 2014 using Bayesian statistical modelling of all available dates (C14, tephra, OSL, ESR). AWK subdivided Dabban layer based on Douka dates into upper (XVI-XIX) and lower (XX-XXV) sections using 26,000 as best estimated age.	Dabban	1	NA	NA	34750	17500	34750	17500		NA	3	15.127	43.5488	13	62	29.5936	57.2196	3.49307	27.6623	51	15.127	531.954	27.6623	3.49307	24.1693	8.74169	21.8293	21.8293	8.74169	522.586	109.401	0	0.941279	290.213
Haua Fteah	85,197,317-320	Libya	cave	32.9081	21.8115	Haua Fteah Layer XXV Archaeological Assemblage	Layer XXV	26000	43500	26000	43500	NA	NA	calibrated 14C (radiocarbon) dating, ESR (electron spin resonance) dating, OSL (optically stimulated thermoluminescence) dating	age_min/max from Douka et al. 2014 using Bayesian statistical modelling of all available dates (C14, tephra, OSL, ESR). AWK subdivided Dabban layer based on Douka dates into upper (XVI-XIX) and lower (XX-XXV) sections using 26,000 as best estimated age.	Dabban	1	NA	NA	34750	17500	34750	17500		NA	3	15.127	43.5488	13	62	29.5936	57.2196	3.49307	27.6623	51	15.127	531.954	27.6623	3.49307	24.1693	8.74169	21.8293	21.8293	8.74169	522.586	109.401	0	0.941279	290.213
Haua Fteah	85,197,317-320	Libya	cave	32.9081	21.8115	Haua Fteah Layer XXV-XXVI Archaeological Assemblage	Layer XXV	26000	43500	26000	43500	NA	NA	calibrated 14C (radiocarbon) dating, ESR (electron spin resonance) dating, OSL (optically stimulated thermoluminescence) dating	age_min/max from Douka et al. 2014 using Bayesian statistical modelling of all available dates (C14, tephra, OSL, ESR). AWK subdivided Dabban layer based on Douka dates into upper (XVI-XIX) and lower (XX-XXV) sections using 26,000 as best estimated age.	Dabban	1	NA	NA	34750	17500	34750	17500		NA	3	15.127	43.5488	13	62	29.5936	57.2196	3.49307	27.6623	51	15.127	531.954	27.6623	3.49307	24.1693	8.74169	21.8293	21.8293	8.74169	522.586	109.401	0	0.941279	290.213
Haua Fteah	85,197,317-319	Libya	cave	32.9081	21.8115	Haua Fteah Layer XXV-XXVI Archaeological Assemblage	Layer XXV	26000	43500	26000	43500	NA	NA	calibrated 14C (radiocarbon) dating, ESR (electron spin resonance) dating, OSL (optically stimulated thermoluminescence) dating	age_min/max from Douka et al. 2014 using Bayesian statistical modelling of all available dates (C14, tephra, OSL, ESR). AWK subdivided Dabban layer based on Douka dates into upper (XVI-XIX) and lower (XX-XXV) sections using 26,000 as best estimated age.	Middle Paleolithic - Africa	1	NA	NA	34750	17500	34750	17500		NA	3	15.127	43.5488	13	62	29.5936	57.2196	3.49307	27.6623	51	15.127	531.954	27.6623	3.49307	24.1693	8.74169	21.8293	21.8293	8.74169	522.586	109.401	0	0.941279	290.213
Border Cave	127,208,228,236-247	South Africa	cave	-27.0214	31.9887	Border Cave Layer 1 RGBS Archaeological Assemblage	Unit 1 RGBS	70000	78000	NA	NA	NA	NA	ESR (electron spin resonance) dating	the newest published revised ESR dates were used (GrÃ¼n et al. 2003), not the original dates published in GrÃ¼n et al. 1990 or the revised dates in GrÃ¼n et al. 2001	Howiesonspoort	1	NA	NA	74000	8000	74000	8000		NA	5a	19.0468	59.0986	13	414	47.0374	70.3116	6.14327	29.9955	307	19.0468	328.098	29.9955	6.14327	23.8523	22.7615	15.2085	22.7615	14.5198	709.183	122.199	10.1047	0.669846	329.693
Border Cave	127,208,228,236-247	South Africa	cave	-27.0214	31.9887	Border Cave Layer 1 GBS LR Archaeological Assemblage	Unit 1 GBS LR	75000	79000	NA	NA	NA	NA	ESR (electron spin resonance) dating	correlates with Unit 4 BS	MSA 1	1	NA	NA	77000	4000	77000	4000		NA	5a	18.8066	47.4274	13	232	47.5423	69.6686	6.25174	29.1379	282	18.8066	287.611	29.1379	6.25174	22.8861	20.9963	15.0525	21.9279	14.9879	569.128	109.7	8.41672	0.663755	234.723
Iwo Eleru	321322	Nigeria	rock shelter	7.44138	5.12476	Layer 3	Layer 3	11700	16300	NA	NA	NA	NA	ESR (electron spin resonance) dating	NA	LSA	NA	1	NA	14000	4600	14000	4600		NA	2	23.5687	130.926	13	665	75.4949	75.5908	15.1617	31.9456	326	23.5687	146.89	31.9456	15.1617	16.7839	23.6929	21.7676	25.4102	21.7676	1571.11	357.384	0	0.990111	934.626
Mugharet El Aliya	323-325	Morocco	cave	35.75	-5.93	Mugharet El Aliya Unit 6 Archaeological Assemblage	Unit 6	35000	52000	NA	NA	NA	NA	ESR (electron spin resonance) dating	NA	Aterian	1	NA	NA	43500	17000	43500	17000		NA	3	13.3288	88.9978	5	351	49.3762	78.8614	5.28972	26.7357	151	13.3288	469.81	26.7357	5.28972	21.446	9.89365	19.6353	19.9052	8.83657	1067.97	184.358	3.81039	0.803099	540.086
Mugharet El Aliya	323-325	Morocco	cave	35.75	-5.93	Mugharet El Aliya Unit 6 base Archaeological Assemblage	Unit 6	35000	52000	NA	NA	NA	NA	ESR (electron spin resonance) dating	NA	Aterian	1	NA	NA	43500	17000	43500	17000		NA	3	13.3288	88.9978	5	351	49.3762	78.8614	5.28972	26.7357	151	13.3288	469.81	26.7357	5.28972	21.446	9.89365	19.6353	19.9052	8.83657	1067.97	184.358	3.81039	0.803099	540.086
Mugharet El Aliya	323-325	Morocco	cave	35.75	-5.93	Mugharet El Aliya Unit 6 sommet Archaeological Assemblage	Unit 6	35000	52000	NA	NA	NA	NA	ESR (electron spin resonance) dating	NA	Aterian	1	NA	NA	43500	17000	43500	17000		NA	3	13.3288	88.9978	5	351	49.3762	78.8614	5.28972	26.7357	151	13.3288	469.81	26.7357	5.28972	21.446	9.89365	19.6353	19.9052	8.83657	1067.97	184.358	3.81039	0.803099	540.086
Mugharet El Aliya	323-325	Morocco	cave	35.75	-5.93	Mugharet El Aliya Unit 9 Archaeological Assemblage	Unit 9	39000	56000	NA	NA	NA	NA	ESR (electron spin resonance) dating	NA	Aterian	1	NA	NA	47500	17000	47500	17000		NA	3	13.1385	93.719	5	350	50.6018	80.1429	5.23299	26.0079	151	13.1385	444.103	26.0079	5.23299	20.7749	10.0601	19.0808	19.4369	8.80652	1124.63	226.979	5.02124	0.827749	586.95
Die Kelders	228,259,326-334	South Africa	cave	-34.5458	19.3765	Layers 4-5, 6, 10, 12	Layers 4-5, 6, 10, 12	66000	74000	NA	NA	NA	NA	ESR (electron spin resonance) dating Early Uptake	NA	MSA	NA	1	NA	70000	8000	70000	8000		NA	4	14.6021	74.0111	5	449	40.7255	72.8456	5.93043	24.5679	151	14.6021	326.783	24.5679	5.93043	18.6375	10.6557	18.4297	18.64	10.6557	888.133	139.87	23.4758	0.598493	406.758
Klasies River Mouth Cave 1	118,119,228,335-337	South Africa	cave	-34.1082	24.3918	KRM Cave 1 Layer 17 Member SAS	KRM Cave 1 Layer 17 Member SAS	88300	93500	NA	NA	NA	NA	ESR (electron spin resonance) dating Linear Uptake (referenced as preferred)	NA	MSA II	NA	1	NA	90900	5200	90900	5200		NA	5b	12.8984	51.7555	6	597	43.973	66.4255	4.06729	22.1004	207	12.8984	325.241	22.1004	4.06729	18.0331	12.1906	9.80117	16.9564	8.68405	621.067	98.6429	9.99521	0.439116	203.661
Border Cave	127,208,228,236-247	South Africa	cave	-27.0214	31.9887	Border Cave Layer 2 WA Archaeological Assemblage	Unit 2 WA	57000	63000	NA	NA	NA	NA	ESR (electron spin resonance) dating only	the newest published revised ESR dates were used (GrÃ¼n et al. 2003), not the original dates published in GrÃ¼n et al. 1990 or the revised dates in GrÃ¼n et al. 2001	Post-Howiesonspoort	1	NA	1	53645	18710	53645	18710		NA	3	18.2404	45.8949	5	475	47.2634	69.0003	5.21561	28.8533	129	18.2404	314.859	28.8533	5.21561	23.6377	20.3345	13.9937	21.7	13.9937	550.738	97.5809	8.85408	0.659132	226.848
Border Cave	127,208,228,236-247	South Africa	cave	-27.0214	31.9887	4 WA 1	4 WA 1	114000	122000	NA	NA	NA	NA	ESR (electron spin resonance) dating, Early Uptake	NA	MSA 1	NA	1	NA	118000	8000	118000	8000		NA	5e	19.8915	37.7346	13	134	49.1392	70.1043	6.66601	31.4358	254	19.8915	341.342	31.4358	6.66601	24.7698	23.3316	16.0172	24.036	15.5579	452.815	116.601	0	0.841237	220.614
Klasies River Mouth Shelter 1A	119,121,228,335-340	South Africa	rock shelter	-34.1082	24.3924	KRM Shelter 1A Layer 1-3 Archaeological Assemblage	Layer 1	40400	55900	NA	NA	NA	NA	ESR (electron spin resonance) dating, IRSL (infrared stimulated luminescence) dating, OSL (optically stimulated thermoluminescence) dating, archaeological (cultural) stratigraphy	Layers 1-9 correlate with Deacon's Upper Member, absolute dates between 40.4-55.9ka (OSL/IRSL, ESR), arch_strat (post-HP) suggests an age between 30-50ka, C14 dates are somewhat younger and excluded here (see Singer+Wymer 1982, Deacon+Geleijnse 1988, GrÃ¼n et al. 1990, Feathers 2002, table 8)	Post-Howiesonspoort	1	NA	NA	48150	15500	48150	15500		NA	3	15.8353	54.7178	5	524	49.6818	78.0103	7.35694	23.8778	182	15.8353	231.316	23.8778	7.35694	16.5208	15.1805	18.5691	18.8207	13.1513	656.614	83.6797	20.5585	0.332429	205.422
Klasies River Mouth Shelter 1A	119,121,228,335-340	South Africa	rock shelter	-34.1082	24.3924	KRM Shelter 1A Layer 1-3 Archaeological Assemblage	Layer 2	40400	55900	NA	NA	NA	NA	ESR (electron spin resonance) dating, IRSL (infrared stimulated luminescence) dating, OSL (optically stimulated thermoluminescence) dating, archaeological (cultural) stratigraphy	Layers 1-9 correlate with Deacon's Upper Member, absolute dates between 40.4-55.9ka (OSL/IRSL, ESR), arch_strat (post-HP) suggests an age between 30-50ka, C14 dates are somewhat younger and excluded here (see Singer+Wymer 1982, Deacon+Geleijnse 1988, GrÃ¼n et al. 1990, Feathers 2002, table 8)	Post-Howiesonspoort	1	NA	NA	48150	15500	48150	15500		NA	3	15.8353	54.7178	5	524	49.6818	78.0103	7.35694	23.8778	182	15.8353	231.316	23.8778	7.35694	16.5208	15.1805	18.5691	18.8207	13.1513	656.614	83.6797	20.5585	0.332429	205.422
Klasies River Mouth Shelter 1A	119,121,228,335-340	South Africa	rock shelter	-34.1082	24.3924	KRM Shelter 1A Layer 1-3 Archaeological Assemblage	Layer 3	40400	55900	NA	NA	NA	NA	ESR (electron spin resonance) dating, IRSL (infrared stimulated luminescence) dating, OSL (optically stimulated thermoluminescence) dating, archaeological (cultural) stratigraphy	Layers 1-9 correlate with Deacon's Upper Member, absolute dates between 40.4-55.9ka (OSL/IRSL, ESR), arch_strat (post-HP) suggests an age between 30-50ka, C14 dates are somewhat younger and excluded here (see Singer+Wymer 1982, Deacon+Geleijnse 1988, GrÃ¼n et al. 1990, Feathers 2002, table 8)	Post-Howiesonspoort	1	NA	NA	48150	15500	48150	15500		NA	3	15.8353	54.7178	5	524	49.6818	78.0103	7.35694	23.8778	182	15.8353	231.316	23.8778	7.35694	16.5208	15.1805	18.5691	18.8207	13.1513	656.614	83.6797	20.5585	0.332429	205.422
Klasies River Mouth Shelter 1A	119,121,228,335-340	South Africa	rock shelter	-34.1082	24.3924	KRM Shelter 1A Layer 3 Archaeological Assemblage	Layer 3	40400	55900	NA	NA	NA	NA	ESR (electron spin resonance) dating, IRSL (infrared stimulated luminescence) dating, OSL (optically stimulated thermoluminescence) dating, archaeological (cultural) stratigraphy	Layers 1-9 correlate with Deacon's Upper Member, absolute dates between 40.4-55.9ka (OSL/IRSL, ESR), arch_strat (post-HP) suggests an age between 30-50ka, C14 dates are somewhat younger and excluded here (see Singer+Wymer 1982, Deacon+Geleijnse 1988, GrÃ¼n et al. 1990, Feathers 2002, table 8)	Post-Howiesonspoort	1	NA	NA	48150	15500	48150	15500		NA	3	15.8353	54.7178	5	524	49.6818	78.0103	7.35694	23.8778	182	15.8353	231.316	23.8778	7.35694	16.5208	15.1805	18.5691	18.8207	13.1513	656.614	83.6797	20.5585	0.332429	205.422
Klasies River Mouth Shelter 1A	119,121,228,335-340	South Africa	rock shelter	-34.1082	24.3924	KRM Shelter 1A Layer 4 Archaeological Assemblage	Layer 4	40400	55900	NA	NA	NA	NA	ESR (electron spin resonance) dating, IRSL (infrared stimulated luminescence) dating, OSL (optically stimulated thermoluminescence) dating, archaeological (cultural) stratigraphy	Layers 1-9 correlate with Deacon's Upper Member, absolute dates between 40.4-55.9ka (OSL/IRSL, ESR), arch_strat (post-HP) suggests an age between 30-50ka, C14 dates are somewhat younger and excluded here (see Singer+Wymer 1982, Deacon+Geleijnse 1988, GrÃ¼n et al. 1990, Feathers 2002, table 8)	Post-Howiesonspoort	1	NA	NA	48150	15500	48150	15500		NA	3	15.8353	54.7178	5	524	49.6818	78.0103	7.35694	23.8778	182	15.8353	231.316	23.8778	7.35694	16.5208	15.1805	18.5691	18.8207	13.1513	656.614	83.6797	20.5585	0.332429	205.422
Klasies River Mouth Shelter 1A	119,121,228,335-340	South Africa	rock shelter	-34.1082	24.3924	KRM Shelter 1A Layer 5 Archaeological Assemblage	Layer 5	40400	55900	NA	NA	NA	NA	ESR (electron spin resonance) dating, IRSL (infrared stimulated luminescence) dating, OSL (optically stimulated thermoluminescence) dating, archaeological (cultural) stratigraphy	Layers 1-9 correlate with Deacon's Upper Member, absolute dates between 40.4-55.9ka (OSL/IRSL, ESR), arch_strat (post-HP) suggests an age between 30-50ka, C14 dates are somewhat younger and excluded here (see Singer+Wymer 1982, Deacon+Geleijnse 1988, GrÃ¼n et al. 1990, Feathers 2002, table 8)	Post-Howiesonspoort	1	NA	NA	48150	15500	48150	15500		NA	3	15.8353	54.7178	5	524	49.6818	78.0103	7.35694	23.8778	182	15.8353	231.316	23.8778	7.35694	16.5208	15.1805	18.5691	18.8207	13.1513	656.614	83.6797	20.5585	0.332429	205.422
Klasies River Mouth Shelter 1A	119,121,228,335-340	South Africa	rock shelter	-34.1082	24.3924	KRM Shelter 1A Layer 6 Archaeological Assemblage	Layer 6	40400	55900	NA	NA	NA	NA	ESR (electron spin resonance) dating, IRSL (infrared stimulated luminescence) dating, OSL (optically stimulated thermoluminescence) dating, archaeological (cultural) stratigraphy	Layers 1-9 correlate with Deacon's Upper Member, absolute dates between 40.4-55.9ka (OSL/IRSL, ESR), arch_strat (post-HP) suggests an age between 30-50ka, C14 dates are somewhat younger and excluded here (see Singer+Wymer 1982, Deacon+Geleijnse 1988, GrÃ¼n et al. 1990, Feathers 2002, table 8)	Post-Howiesonspoort	1	NA	NA	48150	15500	48150	15500		NA	3	15.8353	54.7178	5	524	49.6818	78.0103	7.35694	23.8778	182	15.8353	231.316	23.8778	7.35694	16.5208	15.1805	18.5691	18.8207	13.1513	656.614	83.6797	20.5585	0.332429	205.422
Klasies River Mouth Shelter 1A	119,121,228,335-340	South Africa	rock shelter	-34.1082	24.3924	KRM Shelter 1A Layer 7 Archaeological Assemblage	Layer 7	40400	55900	NA	NA	NA	NA	ESR (electron spin resonance) dating, IRSL (infrared stimulated luminescence) dating, OSL (optically stimulated thermoluminescence) dating, archaeological (cultural) stratigraphy	Layers 1-9 correlate with Deacon's Upper Member, absolute dates between 40.4-55.9ka (OSL/IRSL, ESR), arch_strat (post-HP) suggests an age between 30-50ka, C14 dates are somewhat younger and excluded here (see Singer+Wymer 1982, Deacon+Geleijnse 1988, GrÃ¼n et al. 1990, Feathers 2002, table 8)	Post-Howiesonspoort	1	NA	NA	48150	15500	48150	15500		NA	3	15.8353	54.7178	5	524	49.6818	78.0103	7.35694	23.8778	182	15.8353	231.316	23.8778	7.35694	16.5208	15.1805	18.5691	18.8207	13.1513	656.614	83.6797	20.5585	0.332429	205.422
Klasies River Mouth Shelter 1A	119,121,228,335-340	South Africa	rock shelter	-34.1082	24.3924	KRM Shelter 1A Layer 7-9 Archaeological Assemblage	Layer 7	40400	55900	NA	NA	NA	NA	ESR (electron spin resonance) dating, IRSL (infrared stimulated luminescence) dating, OSL (optically stimulated thermoluminescence) dating, archaeological (cultural) stratigraphy	Layers 1-9 correlate with Deacon's Upper Member, absolute dates between 40.4-55.9ka (OSL/IRSL, ESR), arch_strat (post-HP) suggests an age between 30-50ka, C14 dates are somewhat younger and excluded here (see Singer+Wymer 1982, Deacon+Geleijnse 1988, GrÃ¼n et al. 1990, Feathers 2002, table 8)	Post-Howiesonspoort	1	NA	NA	48150	15500	48150	15500		NA	3	15.8353	54.7178	5	524	49.6818	78.0103	7.35694	23.8778	182	15.8353	231.316	23.8778	7.35694	16.5208	15.1805	18.5691	18.8207	13.1513	656.614	83.6797	20.5585	0.332429	205.422
Klasies River Mouth Shelter 1A	119,121,228,335-340	South Africa	rock shelter	-34.1082	24.3924	KRM Shelter 1A Layer 7-9 Archaeological Assemblage	Layer 8	40400	55900	NA	NA	NA	NA	ESR (electron spin resonance) dating, IRSL (infrared stimulated luminescence) dating, OSL (optically stimulated thermoluminescence) dating, archaeological (cultural) stratigraphy	Layers 1-9 correlate with Deacon's Upper Member, absolute dates between 40.4-55.9ka (OSL/IRSL, ESR), arch_strat (post-HP) suggests an age between 30-50ka, C14 dates are somewhat younger and excluded here (see Singer+Wymer 1982, Deacon+Geleijnse 1988, GrÃ¼n et al. 1990, Feathers 2002, table 8)	Post-Howiesonspoort	1	NA	NA	48150	15500	48150	15500		NA	3	15.8353	54.7178	5	524	49.6818	78.0103	7.35694	23.8778	182	15.8353	231.316	23.8778	7.35694	16.5208	15.1805	18.5691	18.8207	13.1513	656.614	83.6797	20.5585	0.332429	205.422
Klasies River Mouth Shelter 1A	119,121,228,335-340	South Africa	rock shelter	-34.1082	24.3924	KRM Shelter 1A Layer 7-9 Archaeological Assemblage	Layer 9	40400	55900	NA	NA	NA	NA	ESR (electron spin resonance) dating, IRSL (infrared stimulated luminescence) dating, OSL (optically stimulated thermoluminescence) dating, archaeological (cultural) stratigraphy	Layers 1-9 correlate with Deacon's Upper Member, absolute dates between 40.4-55.9ka (OSL/IRSL, ESR), arch_strat (post-HP) suggests an age between 30-50ka, C14 dates are somewhat younger and excluded here (see Singer+Wymer 1982, Deacon+Geleijnse 1988, GrÃ¼n et al. 1990, Feathers 2002, table 8)	Post-Howiesonspoort	1	NA	NA	48150	15500	48150	15500		NA	3	15.8353	54.7178	5	524	49.6818	78.0103	7.35694	23.8778	182	15.8353	231.316	23.8778	7.35694	16.5208	15.1805	18.5691	18.8207	13.1513	656.614	83.6797	20.5585	0.332429	205.422
Klasies River Mouth Shelter 1A	119,121,228,335-340	South Africa	rock shelter	-34.1082	24.3924	KRM Shelter 1A Layer 8 Archaeological Assemblage	Layer 8	40400	55900	NA	NA	NA	NA	ESR (electron spin resonance) dating, IRSL (infrared stimulated luminescence) dating, OSL (optically stimulated thermoluminescence) dating, archaeological (cultural) stratigraphy	Layers 1-9 correlate with Deacon's Upper Member, absolute dates between 40.4-55.9ka (OSL/IRSL, ESR), arch_strat (post-HP) suggests an age between 30-50ka, C14 dates are somewhat younger and excluded here (see Singer+Wymer 1982, Deacon+Geleijnse 1988, GrÃ¼n et al. 1990, Feathers 2002, table 8)	Post-Howiesonspoort	1	NA	NA	48150	15500	48150	15500		NA	3	15.8353	54.7178	5	524	49.6818	78.0103	7.35694	23.8778	182	15.8353	231.316	23.8778	7.35694	16.5208	15.1805	18.5691	18.8207	13.1513	656.614	83.6797	20.5585	0.332429	205.422
Klasies River Mouth Shelter 1A	119,121,228,335-340	South Africa	rock shelter	-34.1082	24.3924	KRM Shelter 1A Layer 9 Archaeological Assemblage	Layer 9	40400	55900	NA	NA	NA	NA	ESR (electron spin resonance) dating, IRSL (infrared stimulated luminescence) dating, OSL (optically stimulated thermoluminescence) dating, archaeological (cultural) stratigraphy	Layers 1-9 correlate with Deacon's Upper Member, absolute dates between 40.4-55.9ka (OSL/IRSL, ESR), arch_strat (post-HP) suggests an age between 30-50ka, C14 dates are somewhat younger and excluded here (see Singer+Wymer 1982, Deacon+Geleijnse 1988, GrÃ¼n et al. 1990, Feathers 2002, table 8)	Post-Howiesonspoort	1	NA	NA	48150	15500	48150	15500		NA	3	15.8353	54.7178	5	524	49.6818	78.0103	7.35694	23.8778	182	15.8353	231.316	23.8778	7.35694	16.5208	15.1805	18.5691	18.8207	13.1513	656.614	83.6797	20.5585	0.332429	205.422
Klasies River Mouth Shelter 1A	119,121,228,335-340	South Africa	rock shelter	-34.1082	24.3924	KRM Shelter 1A Upper Member upper E50 YS3_E50 TSG Collection	Layer 7	40400	55900	NA	NA	NA	NA	ESR (electron spin resonance) dating, IRSL (infrared stimulated luminescence) dating, OSL (optically stimulated thermoluminescence) dating, archaeological (cultural) stratigraphy	Layers 1-9 correlate with Deacon's Upper Member, absolute dates between 40.4-55.9ka (OSL/IRSL, ESR), arch_strat (post-HP) suggests an age between 30-50ka, C14 dates are somewhat younger and excluded here (see Singer+Wymer 1982, Deacon+Geleijnse 1988, GrÃ¼n et al. 1990, Feathers 2002, table 8)	Post-Howiesonspoort	1	NA	NA	48150	15500	48150	15500		NA	3	15.8353	54.7178	5	524	49.6818	78.0103	7.35694	23.8778	182	15.8353	231.316	23.8778	7.35694	16.5208	15.1805	18.5691	18.8207	13.1513	656.614	83.6797	20.5585	0.332429	205.422
Blombos Cave	27,28,37,134,143,341-347	South Africa	cave	-34.4132	21.2182	BBC M1 Archaeological Assemblage	Unit CD	61000	79200	NA	NA	NA	NA	ESR (electron spin resonance) dating, OSL (optically stimulated thermoluminescence) dating	NA	Still Bay	1	NA	NA	70100	18200	70100	18200		NA	4	16.3054	62.6155	5	653	48.0344	72.5792	9.15612	24.0785	226	16.3054	187.915	24.0785	9.15612	14.9224	14.1868	18.483	18.7319	14.1868	751.387	89.9848	39.3031	0.241958	230.294
Mumbwa	208,348-352	Zambia	rock shelter	-14.9667	27.0167	Unit VII	Unit VII	110000	130000	NA	NA	NA	NA	ESR (electron spin resonance) dating, OSL (optically stimulated thermoluminescence) dating	NA	MSA	NA	1	NA	120000	20000	120000	20000		NA	5e	21.8629	59.9286	13	511	51.0093	57.4757	7.45982	34.4576	326	21.8629	339.275	34.4576	7.45982	26.9978	24.757	18.0916	25.8207	17.4057	719.143	210.777	0	1.19881	501.309
Grotte des Contrebandiers	40,132,149,150,353-357	Morocco	cave	33.922	-6.962	Grotte des Contrebandiers V-1a	V-1a	91400	110500	NA	NA	NA	NA	ESR (electron spin resonance) recent (youngest age) and linear (oldest age) uptake weighted mean age 4 samples	NA	Aterian	NA	1	NA	100950	19100	100950	19100		NA	5c	15.3154	68.411	15	325	50.5916	74.2637	4.48864	30.6079	101	15.3154	565.814	30.6079	4.48864	26.1192	11.072	21.7317	23.5805	9.63795	820.932	162.586	6.1834	0.829905	425.109
Hoedjiespunt 1	358-361	South Africa	open air	-33.0286	17.9597	Hoedjiespunt 1 AH II Archaeological Assemblage	AH II	107000	127000	NA	NA	NA	NA	geology, IRSL (infrared stimulated luminescence) dating, TL (thermoluminescence) dating	MIS 5 is inferred from geological and environmental indicators as well as the absolute dates.	Early MSA	1	NA	NA	117000	20000	117000	20000		NA	5e	NA	NA	NA	NA	NA	NA	NA	NA	NA	NA	NA	NA	NA	NA	NA	NA	NA	NA	NA	NA	NA	NA	NA
Bir Sahara East BS-11	362-372	Egypt	open air	22.92	28.75	Bir Sahara East BS-11 Unit 4+3 Archaeological Assemblage	Unit 4	97800	105800	NA	NA	NA	NA	geology, OSL (optically stimulated thermoluminescence) dating	West Lake 2, this phase is probably contemperaneous with Grey Phases 3 (see Nicoll 2017)	Middle Paleolithic - Africa	1	NA	NA	101800	8000	101800	8000		NA	5c	23.1963	0.988833	21	25	20.2785	29.0424	3.32571	44.0995	4	23.1963	922.213	44.0995	3.32571	40.7738	26.9799	12.1736	34.4328	12.1736	11.866	5.09221	0	1.52039	7.7474
Bir Sahara East BS-11	362-372	Egypt	open air	22.92	28.75	Bir Sahara East BS-11 Unit 4+3 Surface Collection	Unit 4	97800	105800	NA	NA	NA	NA	geology, OSL (optically stimulated thermoluminescence) dating	West Lake 2, this phase is probably contemperaneous with Grey Phases 3 (see Nicoll 2017)	Middle Paleolithic - Africa	1	NA	NA	101800	8000	101800	8000		NA	5c	23.1963	0.988833	21	25	20.2785	29.0424	3.32571	44.0995	4	23.1963	922.213	44.0995	3.32571	40.7738	26.9799	12.1736	34.4328	12.1736	11.866	5.09221	0	1.52039	7.7474
Bir Sahara East E-88-2	362-372	Egypt	open air	22.92	28.75	Bir Sahara East E-88-2 Unit 4 Archaeological Assemblage	Unit 4	78500	91500	NA	NA	NA	NA	geology, OSL (optically stimulated thermoluminescence) dating	West Lake 4, this phase is probably contemperaneous with Green Phase (see Nicoll 2017)	Middle Paleolithic - Africa	1	NA	NA	85000	13000	85000	13000		NA	5a	22.8402	0.574569	21	17	20.2656	29.9364	2.87775	43.0676	4	22.8402	880.879	43.0676	2.87775	40.1899	27.427	29.503	33.4011	12.2401	6.89482	2.20227	0	1.45347	4.30371
Bir Sahara East E-88-2	362-372	Egypt	open air	22.92	28.75	Bir Sahara East E-88-2 Unit 4 Surface Collection	Unit 4	78500	91500	NA	NA	NA	NA	geology, OSL (optically stimulated thermoluminescence) dating	West Lake 4, this phase is probably contemperaneous with Green Phase (see Nicoll 2017)	Middle Paleolithic - Africa	1	NA	NA	85000	13000	85000	13000		NA	5a	22.8402	0.574569	21	17	20.2656	29.9364	2.87775	43.0676	4	22.8402	880.879	43.0676	2.87775	40.1899	27.427	29.503	33.4011	12.2401	6.89482	2.20227	0	1.45347	4.30371
Bir Tarfawi E-86-2	362,367-369,371-386	Egypt	open air	22.92	28.75	Bir Tarfawi E-86-2 Bed 6a Archaeological Assemblage	Unit 6	78500	91500	NA	NA	NA	NA	geology, OSL (optically stimulated thermoluminescence) dating	upper lake deposit from Section BT-B, correlated with the Green Phase of Section BT-A, dates of Green Phase	Middle Paleolithic - Africa	1	NA	NA	85000	13000	85000	13000		NA	5a	22.8402	0.574569	21	17	20.2656	29.9364	2.87775	43.0676	4	22.8402	880.879	43.0676	2.87775	40.1899	27.427	29.503	33.4011	12.2401	6.89482	2.20227	0	1.45347	4.30371
Bir Tarfawi E-86-2	362,367-369,371-386	Egypt	open air	22.92	28.75	Bir Tarfawi E-86-2 Bed 6b Archaeological Assemblage	Unit 6	78500	91500	NA	NA	NA	NA	geology, OSL (optically stimulated thermoluminescence) dating	upper lake deposit from Section BT-B, correlated with the Green Phase of Section BT-A, dates of Green Phase	Middle Paleolithic - Africa	1	NA	NA	85000	13000	85000	13000		NA	5a	22.8402	0.574569	21	17	20.2656	29.9364	2.87775	43.0676	4	22.8402	880.879	43.0676	2.87775	40.1899	27.427	29.503	33.4011	12.2401	6.89482	2.20227	0	1.45347	4.30371
Bir Tarfawi E-86-2	362,367-369,371-386	Egypt	open air	22.92	28.75	Bir Tarfawi E-86-2 Bed 7 Archaeological Assemblage	Unit 7	78500	91500	NA	NA	NA	NA	geology, OSL (optically stimulated thermoluminescence) dating	upper lake deposit from Section BT-B, correlated with the Green Phase of Section BT-A, dates of Green Phase	Middle Paleolithic - Africa	1	NA	NA	85000	13000	85000	13000		NA	5a	22.8402	0.574569	21	17	20.2656	29.9364	2.87775	43.0676	4	22.8402	880.879	43.0676	2.87775	40.1899	27.427	29.503	33.4011	12.2401	6.89482	2.20227	0	1.45347	4.30371
Bir Tarfawi E-87-2	362,367-369,371-386	Egypt	open air	22.92	28.75	Bir Tarfawi E-87-2 Unit 5+4 Archaeological Assemblage	Unit 5	78500	91500	NA	NA	NA	NA	geology, OSL (optically stimulated thermoluminescence) dating	upper lake deposit from Section BT-B, correlated with the Green Phase of Section BT-A, dates of Green Phase	Middle Paleolithic - Africa	1	NA	NA	85000	13000	85000	13000		NA	5a	22.8402	0.574569	21	17	20.2656	29.9364	2.87775	43.0676	4	22.8402	880.879	43.0676	2.87775	40.1899	27.427	29.503	33.4011	12.2401	6.89482	2.20227	0	1.45347	4.30371
Bir Tarfawi E-87-3	362,367-369,371-386	Egypt	open air	22.92	28.75	Bir Tarfawi E-87-3 Unit 2 Archaeological Assemblage	Unit 2	78500	91500	NA	NA	NA	NA	geology, OSL (optically stimulated thermoluminescence) dating	upper lake deposits from Section BT-B, correlated with the Green Phase of Section BT-A, dates of Green Phase	Middle Paleolithic - Africa	1	NA	NA	85000	13000	85000	13000		NA	5a	22.8402	0.574569	21	17	20.2656	29.9364	2.87775	43.0676	4	22.8402	880.879	43.0676	2.87775	40.1899	27.427	29.503	33.4011	12.2401	6.89482	2.20227	0	1.45347	4.30371
Klein Kliphuis	265-270	South Africa	rock shelter	-32.1202	18.9263	Klein Kliphuis Unit D2 Archaeological Assemblage	Unit D2	59000	69000	NA	NA	NA	NA	geology, OSL (optically stimulated thermoluminescence) dating	NA	Howiesonspoort	1	NA	NA	64000	10000	64000	10000		NA	4	15.347	26.2971	13	161	31.1822	59.8433	3.88058	28.1831	101	15.347	387.02	28.1831	3.88058	24.3025	10.2978	19.6103	19.9224	10.2978	315.565	65.1583	0	0.925701	181.455
Klein Kliphuis	265-270	South Africa	rock shelter	-32.1202	18.9263	Klein Kliphuis Unit D3 Archaeological Assemblage	Unit D3	63000	69000	NA	NA	NA	NA	geology, OSL (optically stimulated thermoluminescence) dating	NA	Howiesonspoort	1	NA	NA	66000	6000	66000	6000		NA	4	15.4856	25.0985	13	151	30.1063	58.5921	4.08743	29.2128	106	15.4856	423.764	29.2128	4.08743	25.1254	10.2977	20.4379	20.7146	10.2977	301.182	62.3508	0	0.952323	179.77
Klein Kliphuis	265-270	South Africa	rock shelter	-32.1202	18.9263	Klein Kliphuis Unit D2 Archaeological Assemblage	Unit D2	59000	69000	NA	NA	NA	NA	geology, OSL (optically stimulated thermoluminescence) dating	NA	Post-Howiesonspoort	1	NA	NA	64000	10000	64000	10000		NA	4	15.347	26.2971	13	161	31.1822	59.8433	3.88058	28.1831	101	15.347	387.02	28.1831	3.88058	24.3025	10.2978	19.6103	19.9224	10.2978	315.565	65.1583	0	0.925701	181.455
Diepkloof Rock Shelter	225,387-389	South Africa	rock shelter	-32.3869	18.453	L6-M6 Darryl	L6-M6 Darryl	47000	57000	NA	NA	NA	NA	geology, TL (thermoluminescence) dating	Luminescence ages are averages of dates from multiple samples from same layer. Dates for Frans-Debbie obtained from layers OB2-4 in the "Back Sector". Previous dates by Jacobs et al (2008) are probably underestimations (Tribolo et al 2013)	Howiesonspoort	1	NA	NA	52000	10000	52000	10000		NA	3	15.3908	17.2599	13	133	33.6624	65.524	4.36951	27.0377	101	15.3908	407.906	27.0377	4.36951	22.6682	9.95102	19.9284	19.9284	9.95102	207.119	48.8916	0	1.06692	135.323
Diepkloof Rock Shelter	225,387-389	South Africa	rock shelter	-32.3869	18.453	L6-M6 Dean	L6-M6 Dean	47000	57000	NA	NA	NA	NA	geology, TL (thermoluminescence) dating	Luminescence ages are averages of dates from multiple samples from same layer. Dates for Frans-Debbie obtained from layers OB2-4 in the "Back Sector". Previous dates by Jacobs et al (2008) are probably underestimations (Tribolo et al 2013)	Howiesonspoort	1	NA	NA	52000	10000	52000	10000		NA	3	15.3908	17.2599	13	133	33.6624	65.524	4.36951	27.0377	101	15.3908	407.906	27.0377	4.36951	22.6682	9.95102	19.9284	19.9284	9.95102	207.119	48.8916	0	1.06692	135.323
Diepkloof Rock Shelter	225,387-389	South Africa	rock shelter	-32.3869	18.453	L6-M6 Debbie	L6-M6 Debbie	47000	57000	NA	NA	NA	NA	geology, TL (thermoluminescence) dating	Luminescence ages are averages of dates from multiple samples from same layer. Dates for Frans-Debbie obtained from layers OB2-4 in the Back Sector. Previous dates by Jacobs et al (2008) are probably underestimations (Tribolo et al 2013)	Howiesonspoort	1	NA	NA	52000	10000	52000	10000		NA	3	15.3908	17.2599	13	133	33.6624	65.524	4.36951	27.0377	101	15.3908	407.906	27.0377	4.36951	22.6682	9.95102	19.9284	19.9284	9.95102	207.119	48.8916	0	1.06692	135.323
Diepkloof Rock Shelter	225,387-389	South Africa	rock shelter	-32.3869	18.453	L6-M6 Deon	L6-M6 Deon	47000	57000	NA	NA	NA	NA	geology, TL (thermoluminescence) dating	Luminescence ages are averages of dates from multiple samples from same layer. Dates for Frans-Debbie obtained from layers OB2-4 in the "Back Sector". Previous dates by Jacobs et al (2008) are probably underestimations (Tribolo et al 2013)	Howiesonspoort	1	NA	NA	52000	10000	52000	10000		NA	3	15.3908	17.2599	13	133	33.6624	65.524	4.36951	27.0377	101	15.3908	407.906	27.0377	4.36951	22.6682	9.95102	19.9284	19.9284	9.95102	207.119	48.8916	0	1.06692	135.323
Diepkloof Rock Shelter	225,387-389	South Africa	rock shelter	-32.3869	18.453	L6-M6 Edgar	L6-M6 Edgar	47000	57000	NA	NA	NA	NA	geology, TL (thermoluminescence) dating	Luminescence ages are averages of dates from multiple samples from same layer. Dates for Frans-Debbie obtained from layers OB2-4 in the "Back Sector". Previous dates by Jacobs et al (2008) are probably underestimations (Tribolo et al 2013)	Howiesonspoort	1	NA	NA	52000	10000	52000	10000		NA	3	15.3908	17.2599	13	133	33.6624	65.524	4.36951	27.0377	101	15.3908	407.906	27.0377	4.36951	22.6682	9.95102	19.9284	19.9284	9.95102	207.119	48.8916	0	1.06692	135.323
Diepkloof Rock Shelter	225,387-389	South Africa	rock shelter	-32.3869	18.453	L6-M6 Eric	L6-M6 Eric	47000	57000	NA	NA	NA	NA	geology, TL (thermoluminescence) dating	Luminescence ages are averages of dates from multiple samples from same layer. Dates for Frans-Debbie obtained from layers OB2-4 in the "Back Sector". Previous dates by Jacobs et al (2008) are probably underestimations (Tribolo et al 2013)	Howiesonspoort	1	NA	NA	52000	10000	52000	10000		NA	3	15.3908	17.2599	13	133	33.6624	65.524	4.36951	27.0377	101	15.3908	407.906	27.0377	4.36951	22.6682	9.95102	19.9284	19.9284	9.95102	207.119	48.8916	0	1.06692	135.323
Diepkloof Rock Shelter	225,387-389	South Africa	rock shelter	-32.3869	18.453	L6-M6 Ester	L6-M6 Ester	47000	57000	NA	NA	NA	NA	geology, TL (thermoluminescence) dating	Luminescence ages are averages of dates from multiple samples from same layer. Dates for Frans-Debbie obtained from layers OB2-4 in the "Back Sector". Previous dates by Jacobs et al (2008) are probably underestimations (Tribolo et al 2013)	Howiesonspoort	1	NA	NA	52000	10000	52000	10000		NA	3	15.3908	17.2599	13	133	33.6624	65.524	4.36951	27.0377	101	15.3908	407.906	27.0377	4.36951	22.6682	9.95102	19.9284	19.9284	9.95102	207.119	48.8916	0	1.06692	135.323
Diepkloof Rock Shelter	225,387-389	South Africa	rock shelter	-32.3869	18.453	L6-M6 Eve	L6-M6 Eve	47000	57000	NA	NA	NA	NA	geology, TL (thermoluminescence) dating	Luminescence ages are averages of dates from multiple samples from same layer. Dates for Frans-Debbie obtained from layers OB2-4 in the "Back Sector". Previous dates by Jacobs et al (2008) are probably underestimations (Tribolo et al 2013)	Howiesonspoort	1	NA	NA	52000	10000	52000	10000		NA	3	15.3908	17.2599	13	133	33.6624	65.524	4.36951	27.0377	101	15.3908	407.906	27.0377	4.36951	22.6682	9.95102	19.9284	19.9284	9.95102	207.119	48.8916	0	1.06692	135.323
Diepkloof Rock Shelter	225,387-389	South Africa	rock shelter	-32.3869	18.453	L6-M6 Frans	L6-M6 Frans	47000	57000	NA	NA	NA	NA	geology, TL (thermoluminescence) dating	Luminescence ages are averages of dates from multiple samples from same layer. Dates for Frans-Debbie obtained from layers OB2-4 in the "Back Sector". Previous dates by Jacobs et al (2008) are probably underestimations (Tribolo et al 2013)	Howiesonspoort	1	NA	NA	52000	10000	52000	10000		NA	3	15.3908	17.2599	13	133	33.6624	65.524	4.36951	27.0377	101	15.3908	407.906	27.0377	4.36951	22.6682	9.95102	19.9284	19.9284	9.95102	207.119	48.8916	0	1.06692	135.323
Diepkloof Rock Shelter	225,387-389	South Africa	rock shelter	-32.3869	18.453	L6-M6 eben-HP Eve	L6-M6 eben-HP Eve	47000	57000	NA	NA	NA	NA	geology, TL (thermoluminescence) dating	Luminescence ages are averages of dates from multiple samples from same layer. Dates for Frans-Debbie obtained from layers OB2-4 in the "Back Sector". Previous dates by Jacobs et al (2008) are probably underestimations (Tribolo et al 2013)	Howiesonspoort	1	NA	NA	52000	10000	52000	10000		NA	3	15.3908	17.2599	13	133	33.6624	65.524	4.36951	27.0377	101	15.3908	407.906	27.0377	4.36951	22.6682	9.95102	19.9284	19.9284	9.95102	207.119	48.8916	0	1.06692	135.323
Luangwa Valley	390	Zambia	open air	-13.1994	31.6839	Luangwa Valley CL 1-4 Archaeological Assemblage	Lag Deposit	70000	87000	NA	NA	NA	NA	IRSL (infrared stimulated luminescence) dating, magnetostratigraphy	NA	MSA	1	NA	NA	78500	17000	78500	17000		NA	5a	21.0153	86.68	13	440	57.6708	64.8271	8.13722	33.7492	326	21.0153	281.762	33.7492	8.13722	25.612	21.561	18.8219	24.8389	17.5586	1040.16	251.225	0	1.14259	681.325
Birimi	391392	Ghana	river terrace	10.5611	-0.39222	MSA profile reddish yellow clayey sand	MSA profile reddish yellow clayey sand	17000	23800	NA	NA	NA	NA	OSL (optically stimulated luminescence) dating	NA	MSA	NA	1	NA	20400	6800	20400	6800		NA	2	23.1316	73.1735	13	350	58.0564	60.411	11.6249	34.7077	307	23.1316	232.798	34.7077	11.6249	23.0828	22.3893	23.6355	26.6702	20.8714	878.082	208.582	0	1.03575	453.27
Birimi	391392	Ghana	river terrace	10.5611	-0.39222	Kintampo pit profile yellow clayey sand	Kintampo pit profile yellow clayey sand	24300	32500	NA	NA	NA	NA	OSL (optically stimulated luminescence) dating	NA	MSA	NA	1	NA	28400	8200	28400	8200		NA	2	22.7642	109.675	13	513	60.2045	61.5293	11.4149	33.5228	326	22.7642	198.512	33.5228	11.4149	22.1079	22.36	22.4011	25.6312	20.4698	1316.09	307.623	0	1.1316	867.211
Fatandi V	393	Senegal	open air	13.866	-12.371	Unit 1 and 2	Unit 1 and 2	7900	10900	NA	NA	NA	NA	OSL (optically stimulated luminescence) dating	NA	LSA	NA	1	NA	9400	3000	9400	3000		NA	1	25.6772	97.8404	3	612	49.6341	57.165	11.634	38.8951	403	25.6772	350.446	38.8951	11.634	27.2611	25.587	21.9841	30.0431	21.1567	1174.08	349.187	0	1.3311	861.558
Ga-Mohana Hill North Rockshelter	394	South Africa	rock shelter	-27.3958	23.3536	dark brown gravelly silt	dark brown gravelly silt	14000	15600	NA	NA	NA	NA	OSL (optically stimulated luminescence) dating	NA	LSA	NA	1	NA	14800	1600	14800	1600		NA	2	15.6803	14.5325	14	193	22.0883	46.4925	-1.72434	29.6677	101	15.6803	550.282	29.6677	-1.72434	31.3921	21.1243	8.5621	21.5342	8.19255	174.39	67.3584	0	1.47476	134.101
Ga-Mohana Hill North Rockshelter	394	South Africa	rock shelter	-27.3958	23.3536	orange ashy silt		29600	32200	NA	NA	NA	NA	OSL (optically stimulated luminescence) dating	NA	MSA	NA	1	NA	30900	2600	30900	2600		NA	3	15.0838	14.5318	14	173	27.0633	49.0517	-2.0722	29.8097	89	15.0838	528.267	29.8097	-2.0722	31.8819	17.2847	8.1506	20.7245	8.1506	174.382	65.6868	0	1.24188	96.4376
Ga-Mohana Hill North Rockshelter	394	South Africa	rock shelter	-27.3958	23.3536	DBSR		101900	108500	NA	NA	NA	NA	OSL (optically stimulated luminescence) dating	NA	MSA	NA	1	NA	105200	6600	105200	6600		NA	5d	17.0208	19.568	13	264	27.5361	47.8335	1.42949	28.7282	101	17.0208	395.029	28.7282	1.42949	27.2987	18.8675	11.4414	20.7808	11.4414	234.816	83.4031	0	1.35846	157.942
Gobero	395	Niger	open air	17.0833	9.51667	Pleistocene paleodune	Pleistocene paleodune	15000	16500	NA	NA	NA	NA	OSL (optically stimulated luminescence) dating	NA	LSA	NA	1	NA	15750	1500	15750	1500		NA	2	23.4974	13.1739	21	164	22.1237	36.8053	5.37288	38.1145	39	23.4974	610.132	38.1145	5.37288	32.7416	28.8622	22.5094	29.8789	15.235	158.087	51.7795	0	1.36819	116.849
Goda Buticha	194	Ethiopia	cave	9.52	41.64	Complex II lower sub-unit Layer IIb/IIc	Complex II lower sub-unit Layer IIb/IIc	22200	27400	NA	NA	NA	NA	OSL (optically stimulated luminescence) dating	NA	MSA/LSA	NA	1	NA	24800	5200	24800	5200		NA	2	21.8153	44.694	13	343	40.9838	77.2855	9.4666	31.3656	89	21.8153	276.172	31.3656	9.4666	21.899	23.3421	17.7861	24.3514	17.7861	536.328	110.629	12.9488	0.673302	220.508
Goda Buticha	194	Ethiopia	cave	9.52	41.64	Complex II lower sub-unit Layer IIf	Complex II lower sub-unit Layer IIf	56000	70000	NA	NA	NA	NA	OSL (optically stimulated luminescence) dating	NA	MSA	NA	1	NA	63000	14000	63000	14000		NA	4	21.5225	52.0454	13	358	43.9123	78.6733	7.55264	32.643	101	21.5225	380.109	32.643	7.55264	25.0903	24.8387	18.7563	25.2901	16.2318	624.544	105.901	14.2256	0.612724	276.247
Grassridge	260	South Africa	rock shelter	-31.57	26.8522	Stratigraphic Unit 32/49 Layer GS	Stratigraphic Unit 32/49 Layer GS	35000	40200	NA	NA	NA	NA	OSL (optically stimulated luminescence) dating	NA	MSA	NA	1	NA	37600	5200	37600	5200		NA	3	11.1648	40.5206	15	406	36.7379	54.7222	-2.90383	24.4384	140	11.1648	422.51	24.4384	-2.90383	27.3422	15.682	6.07583	15.9241	5.49551	486.247	120.631	0	0.846672	269.487
Grassridge	260	South Africa	rock shelter	-31.57	26.8522	Stratigraphic Unit 47 Layer KGS	Stratigraphic Unit 47 Layer KGS	38300	47900	NA	NA	NA	NA	OSL (optically stimulated luminescence) dating	NA	MSA	NA	1	NA	43100	9600	43100	9600		NA	3	11.2723	42.7648	15	433	37.1762	56.2113	-3.65966	25.5155	139	11.2723	491.586	25.5155	-3.65966	29.1752	16.617	4.69213	16.9505	4.69213	513.177	110.234	0	0.752925	257.235
Haua Fteah	85,197,317-320	Libya	cave	32.9081	21.8115	Context 503/504	Context 503/504	43000	53600	NA	NA	NA	NA	OSL (optically stimulated luminescence) dating	NA	MSA	NA	1	NA	48300	10600	48300	10600		NA	3	15.7788	50.9456	21	50	28.779	55.4873	3.75181	28.7697	223	15.7788	535.409	28.7697	3.75181	25.0179	10.9307	22.1269	22.1269	9.13425	611.347	128.848	0	0.998704	352.552
Haua Fteah	85,197,317-320	Libya	cave	32.9081	21.8115	Context 513	Context 513	41700	50700	NA	NA	NA	NA	OSL (optically stimulated luminescence) dating	NA	MSA	NA	1	NA	46200	9000	46200	9000		NA	3	15.8591	46.8408	13	60	30.2784	55.5025	4.08407	28.8871	62	15.8591	537.454	28.8871	4.08407	24.803	10.9206	22.4503	22.4503	9.24924	562.09	124.453	0	1.02697	333.516
Haua Fteah	85,197,317-320	Libya	cave	32.9081	21.8115	Context 536/537/562	Context 536/537/562	63400	76000	NA	NA	NA	NA	OSL (optically stimulated luminescence) dating	NA	MSA	NA	1	NA	69700	12600	69700	12600		NA	4	15.4169	43.9085	13	62	30.3412	55.1428	3.65158	27.8352	51	15.4169	517.541	27.8352	3.65158	24.1836	9.02848	21.8967	21.8967	9.02848	526.902	116.775	0	1.01815	313.364
Haua Fteah	85,197,317-320	Libya	cave	32.9081	21.8115	Context 524	Context 524	57100	70300	NA	NA	NA	NA	OSL (optically stimulated luminescence) dating	NA	MSA	NA	1	NA	63700	13200	63700	13200		NA	4	14.93	46.6462	13	62	29.2493	58.6336	3.60883	26.8971	51	14.93	522.735	26.8971	3.60883	23.2883	8.69426	21.6188	21.6188	8.69426	559.754	120.1	0	0.938142	300.131
Haua Fteah	85,197,317-320	Libya	cave	32.9081	21.8115	Context 528	Context 528	63900	77900	NA	NA	NA	NA	OSL (optically stimulated luminescence) dating	NA	MSA	NA	1	NA	70900	14000	70900	14000		NA	4	15.4169	43.9085	13	62	30.3412	55.1428	3.65158	27.8352	51	15.4169	517.541	27.8352	3.65158	24.1836	9.02848	21.8967	21.8967	9.02848	526.902	116.775	0	1.01815	313.364
Haua Fteah	85,197,317-320	Libya	cave	32.9081	21.8115	Context 525/565	Context 525/565	64300	79500	NA	NA	NA	NA	OSL (optically stimulated luminescence) dating	NA	MSA	NA	1	NA	71900	15200	71900	15200		NA	5a	15.8746	43.7379	13	69	28.8467	52.9757	4.13349	28.7357	59	15.8746	513.54	28.7357	4.13349	24.6022	9.54624	21.0957	22.4269	9.54624	524.854	116.258	0	1.01919	311.289
Kathu Pan 6	396	South Africa	open air	-27.6669	23.0077	KP6-3	KP6-3	94000	106000	NA	NA	NA	NA	OSL (optically stimulated luminescence) dating	NA	MSA	NA	1	NA	100000	12000	100000	12000		NA	5c	16.5279	15.0145	14	184	20.6652	43.3658	-1.29782	32.4809	101	16.5279	652.437	32.4809	-1.29782	33.7787	20.803	8.01408	23.5924	8.01408	180.174	40.96	0	1.01836	101.5
Missira Ravin Sud	393	Senegal	open air	13.866	-12.371	unknown	unknown	59000	69000	NA	NA	NA	NA	OSL (optically stimulated luminescence) dating	NA	MSA	NA	1	NA	64000	10000	64000	10000		NA	4	24.2712	85.8964	13	440	44.8655	52.0785	10.4612	37.9119	326	24.2712	353.022	37.9119	10.4612	27.4507	24.1229	23.215	28.8969	19.9258	1030.76	300.754	0	1.30215	752.681
Ounjougou	191393397398	Mali	open air	14.532	-3.448	Kokolo 2	Kokolo 2	56900	69900	NA	NA	NA	NA	OSL (optically stimulated luminescence) dating	NA	ESA	NA	1	NA	63400	13000	63400	13000		NA	4	22.1452	46.3738	13	274	48.3583	43.7158	6.39232	36.1397	276	22.1452	430.76	36.1397	6.39232	29.7473	24.5783	22.7769	27.2209	16.5207	556.485	154.779	0	1.34531	411.745
Ounjougou	191393397398	Mali	open air	14.532	-3.448	MIS 3 occupations	MIS 3 occupations	30000	50000	NA	NA	NA	NA	OSL (optically stimulated luminescence) dating	NA	MSA	NA	1	NA	40000	20000	40000	20000		NA	3	22.5129	46.2856	13	253	48.5062	45.3532	7.36483	36.1726	251	22.5129	404.243	36.1726	7.36483	28.8078	23.5639	23.1207	27.4863	17.3635	555.428	177.429	0	1.38209	422.6
Putslaagte 1	282399	South Africa	open air	-31.94	19.18	CGBSS 23-FOBSS 1	CGBSS 23-FOBSS 1	57750	70900	NA	NA	NA	NA	OSL (optically stimulated luminescence) dating	NA	MSA	NA	1	NA	64325	13150	64325	13150		NA	4	14.8286	19.4103	21	49	27.3338	54.3959	2.45221	28.7576	31	14.8286	405.991	28.7576	2.45221	26.3053	9.44909	19.3304	19.5512	9.44909	232.924	55.6613	0	0.962652	138.235
Putslaagte 1	282399	South Africa	open air	-31.94	19.18	FOBSS 4/5	FOBSS 4/5	69500	81500	NA	NA	NA	NA	OSL (optically stimulated luminescence) dating	NA	MSA	NA	1	NA	75500	12000	75500	12000		NA	5a	14.9399	16.6824	21	38	28.5465	56.165	2.09328	29.5037	26	14.9399	479.405	29.5037	2.09328	27.4104	8.59294	20.3537	20.3537	8.59294	200.189	53.8345	0	1.18773	137.197
Putslaagte 8	282	South Africa	rock shelter	-31.9373	19.155	CGBSS11	CGBSS11	15800	18200	NA	NA	NA	NA	OSL (optically stimulated luminescence) dating		LSA	NA	1	NA	17000	2400	17000	2400		NA	2	14.1236	19.5887	21	43	26.3557	53.3243	1.83524	28.7347	31	14.1236	441.66	28.7347	1.83524	26.8995	8.57262	19.1382	19.5081	8.57262	235.064	54.2423	0	0.991193	145.453
Putslaagte 8	282	South Africa	rock shelter	-31.9373	19.155	CGBSS13	CGBSS13	16600	19000	NA	NA	NA	NA	OSL (optically stimulated luminescence) dating		Robberg	NA	1	NA	17800	2400	17800	2400		NA	2	13.9557	20.6539	21	43	26.8757	53.8724	1.65733	28.5072	31	13.9557	439.122	28.5072	1.65733	26.8498	8.48427	18.975	19.3472	8.48427	247.846	58.7797	0	1.00968	156.197
Putslaagte 8	282	South Africa	rock shelter	-31.9373	19.155	CGBSS16	CGBSS16	21300	24500	NA	NA	NA	NA	OSL (optically stimulated luminescence) dating		ELSA	NA	1	NA	22900	3200	22900	3200		NA	2	13.6796	21.152	21	38	27.6034	55.9652	1.45702	28.475	34	13.6796	426.564	28.475	1.45702	27.018	8.36526	18.8475	18.8475	8.36526	253.824	54.2414	0	0.975513	150.363
Putslaagte 8	282	South Africa	rock shelter	-31.9373	19.155	CGBSS16	CGBSS16	23400	27000	NA	NA	NA	NA	OSL (optically stimulated luminescence) dating		ELSA	NA	1	NA	25200	3600	25200	3600		NA	2	13.7722	20.248	21	41	26.6607	53.4889	1.36097	28.4954	29	13.7722	439.928	28.4954	1.36097	27.1344	8.1413	19.0707	19.0707	8.1413	242.976	56.2519	0	1.02048	151.914
Putslaagte 8	282	South Africa	rock shelter	-31.9373	19.155	CGBSS22	CGBSS22	37900	44500	NA	NA	NA	NA	OSL (optically stimulated luminescence) dating		Late MSA	NA	1	NA	41200	6600	41200	6600		NA	3	14.9128	21.4003	21	43	29.1729	56.4032	1.91985	29.6043	26	14.9128	464.483	29.6043	1.91985	27.6844	8.77076	20.1845	20.1845	8.77076	256.803	60.9613	0	0.999694	157.235
Putslaagte 8	282	South Africa	rock shelter	-31.9373	19.155	CGBSS23	CGBSS23	57700	66500	NA	NA	NA	NA	OSL (optically stimulated luminescence) dating		HP/SB	NA	1	NA	62100	8800	62100	8800		NA	4	14.9358	17.8423	21	43	26.1291	53.1265	2.60883	28.6928	39	14.9358	399.849	28.6928	2.60883	26.084	9.60646	19.3215	19.4544	9.60646	214.108	55.0638	0	1.05889	134.525
Putslaagte 8	282	South Africa	rock shelter	-31.9373	19.155	FOBSS1	FOBSS1	61100	70900	NA	NA	NA	NA	OSL (optically stimulated luminescence) dating		HP/SB	NA	1	NA	66000	9800	66000	9800		NA	4	14.9496	18.1461	21	45	26.7996	53.4286	2.64393	29.6527	48	14.9496	434.583	29.6527	2.64393	27.0088	9.50736	20.031	20.231	9.50736	217.753	53.0291	0	1.01216	136.943
Putslaagte 8	282	South Africa	rock shelter	-31.9373	19.155	FOBSS5	FOBSS5	69500	81500	NA	NA	NA	NA	OSL (optically stimulated luminescence) dating		Early MSA	NA	1	NA	75500	12000	75500	12000		NA	5a	14.9399	16.6824	21	38	28.5465	56.165	2.09328	29.5037	26	14.9399	479.405	29.5037	2.09328	27.4104	8.59294	20.3537	20.3537	8.59294	200.189	53.8345	0	1.18773	137.197
Rhafas	132,167,400-402	Morocco	cave	34.5578	-1.87389	Rhafas 3a	Rhafas 3a	85400	98500	NA	NA	NA	NA	OSL (optically stimulated luminescence) dating	NA	MSA	NA	1	NA	91950	13100	91950	13100		NA	5b	13.0495	37.4542	15	274	43.482	61.8658	-0.0831366	30.0935	101	13.0495	623.034	30.0935	-0.0831366	30.1767	9.52946	21.1403	21.1403	6.13382	449.45	70.3369	3.78299	0.576172	193.417
Rhafas	132,167,400-402	Morocco	cave	34.5578	-1.87389	Rhafas 3b	Rhafas 3b	98600	118400	NA	NA	NA	NA	OSL (optically stimulated luminescence) dating	NA	MSA	NA	1	NA	108500	19800	108500	19800		NA	5d	13.0088	32.479	20	229	42.1352	61.6537	-0.373106	34.5691	201	13.0088	794.092	34.5691	-0.373106	34.9422	4.97171	24.4745	24.4745	4.97171	389.748	51.8642	0	0.526087	142.973
Rhafas	132,167,400-402	Morocco	cave	34.5578	-1.87389	Rhafas S2	Rhafas S2	14200	16600	NA	NA	NA	NA	OSL (optically stimulated luminescence) dating	NA	LSA	NA	1	NA	15400	2400	15400	2400		NA	2	11.9976	49.4366	15	225	48.1238	66.7768	0.604043	31.4355	101	11.9976	639.948	31.4355	0.604043	30.8315	7.00646	21.3148	21.3148	6.06581	593.24	87.6185	3.4433	0.573107	245.467
Rhafas	132,167,400-402	Morocco	cave	34.5578	-1.87389	Rhafas S3	Rhafas S3	19900	22900	NA	NA	NA	NA	OSL (optically stimulated luminescence) dating	NA	LSA	NA	1	NA	21400	3000	21400	3000		NA	2	9.25781	55.9577	15	181	51.369	69.9721	-0.851428	25.6316	101	9.25781	481.184	25.6316	-0.851428	26.4831	4.71316	15.9237	15.9237	4.39533	671.493	109.293	10.0334	0.59957	288.601
Rhafas	132,167,400-402	Morocco	cave	34.5578	-1.87389	Rhafas S5	Rhafas S5	53400	60400	NA	NA	NA	NA	OSL (optically stimulated luminescence) dating	NA	MSA	NA	1	NA	56900	7000	56900	7000		NA	3	11.9236	45.9631	13	141	47.3824	65.4189	0.402165	31.6075	109	11.9236	694.506	31.6075	0.402165	31.2053	6.64655	21.844	21.844	5.70079	551.558	80.6825	3.7469	0.584877	224.887
Rhafas	132,167,400-402	Morocco	cave	34.5578	-1.87389	Rhafas S6	Rhafas S6	81500	91300	NA	NA	NA	NA	OSL (optically stimulated luminescence) dating	NA	MSA	NA	1	NA	86400	9800	86400	9800		NA	5b	12.7604	43.1463	14	148	46.9428	63.5635	-0.790323	34.4066	76	12.7604	807.17	34.4066	-0.790323	35.197	5.90289	22.1904	24.0564	4.7345	517.755	92.2357	0.754491	0.624924	238.014
Taforalt	403-408	Morocco	cave	34.8106	-2.40833	Taforalt S9NE: 42-44	Taforalt S9NE: 42-44	16910	20370	NA	NA	NA	NA	OSL (optically stimulated luminescence) dating	NA	LSA	NA	1	NA	18640	3460	18640	3460		NA	2	11.3154	50.2685	13	138	49.1573	67.7333	1.39992	27.11	107	11.3154	481.386	27.11	1.39992	25.7101	7.69839	17.5582	18.1452	6.65074	603.222	100.892	6.57577	0.644308	268.345
Taforalt	403-408	Morocco	cave	34.8106	-2.40833	Taforalt S9NE: 70-78	Taforalt S9NE: 70-78	22770	27330	NA	NA	NA	NA	OSL (optically stimulated luminescence) dating	NA	MSA/LSA	NA	1	NA	25050	4560	25050	4560		NA	2	10.938	51.6282	21	135	50.4554	68.9236	1.65039	25.0007	142	10.938	457.317	25.0007	1.65039	23.3503	6.92517	17.6215	17.6215	6.47682	619.538	107.072	4.03099	0.676267	278.948
Taforalt	403-408	Morocco	cave	34.8106	-2.40833	Taforalt S9NE: 180-194	Taforalt S9NE: 180-194 LH(A)	34150	40990	NA	NA	NA	NA	OSL (optically stimulated luminescence) dating	NA	MSA	NA	1	NA	37570	6840	37570	6840		NA	3	13.0046	41.9946	13	175	45.6101	66.3449	2.0497	30.9679	121	13.0046	601.682	30.9679	2.0497	28.9182	8.28675	21.5641	21.5641	7.17027	503.936	74.6333	3.61183	0.610184	214.34
Tiemassas	409	Senegal	open air	14.128	-16.607	Horizon 6	Horizon 6	40990	46610	NA	NA	NA	NA	OSL (optically stimulated luminescence) dating	NA	MSA-Mousteroid Tiemassassian	NA	1	NA	43800	5620	43800	5620		NA	3	24.4558	71.7508	13	401	20.1448	55.0246	12.3264	33.1654	276	24.4558	258.168	33.1654	12.3264	20.839	26.2916	22.0084	26.9391	20.7124	861.009	356.826	0	1.59381	729.144
Toumboura I	191	Senegal	open air	13.866	-12.371	unknown	unknown	12000	17000	NA	NA	NA	NA	OSL (optically stimulated luminescence) dating	NA	LSA	NA	1	NA	14500	5000	14500	5000		NA	2	24.9906	82.7637	13	459	45.4991	53.1671	11.1646	38.4828	326	24.9905	356.811	38.4828	11.1646	27.3183	24.624	23.717	29.7705	20.6447	993.165	342.85	0	1.3919	758.622
Toumboura III	393	Senegal	open air	13.866	-12.371	unknown	unknown	27000	35000	NA	NA	NA	NA	OSL (optically stimulated luminescence) dating	NA	MSA	NA	1	NA	31000	8000	31000	8000		NA	3	24.4797	79.2216	13	430	42.0724	51.2011	10.5843	37.2285	314	24.4797	331.302	37.2285	10.5843	26.6443	25.0558	22.2278	28.6198	20.1596	950.659	277.654	0	1.30441	699.864
Apollo 11	225-230	Namibia	cave	-27.7012	17.1173	Top Late MSA Complex	Units M, N	28000	30800	NA	NA	NA	NA	OSL (optically stimulated thermoluminescence) dating	NA	MSA	NA	1	NA	29400	2800	29400	2800		NA	3	14.7965	4.78581	21	73	22.6943	49.2806	3.57234	26.5058	43	14.7965	377.978	26.5058	3.57234	22.9335	10.0093	18.8293	18.8293	9.69428	57.4297	13.8218	0	1.00405	33.2322
Apollo 11	225-230	Namibia	cave	-27.7012	17.1173	Middle Late MSA Complex	Units M, N	40000	46000	NA	NA	NA	NA	OSL (optically stimulated thermoluminescence) dating	NA	MSA	NA	1	NA	43000	6000	43000	6000		NA	3	14.9434	10.9297	21	150	28.0249	53.3478	3.25491	27.2005	54	14.9434	432.23	27.2005	3.25491	23.9456	19.5048	15.4833	19.8311	9.09752	131.156	27.5774	0.462966	0.69795	63.2599
Apollo 11	225-230	Namibia	cave	-27.7012	17.1173	Late MSA level bottom	Units M, N	55000	61000	NA	NA	NA	NA	OSL (optically stimulated thermoluminescence) dating	NA	MSA	NA	1	NA	58000	6000	58000	6000		NA	4	15.6884	5.25564	21	91	23.9172	50.0193	4.27289	26.9082	51	15.6884	377.913	26.9082	4.27289	22.6354	10.3376	17.1783	19.5223	10.3376	63.0676	12.2801	0	0.877937	30.0798
Apollo 11	225-230	Namibia	cave	-27.7012	17.1173	Late MSA level bottom	Units M, N	54000	60000	NA	NA	NA	NA	OSL (optically stimulated thermoluminescence) dating	NA	MSA	NA	1	NA	57000	6000	57000	6000		NA	3	15.6884	5.25564	21	91	23.9172	50.0193	4.27289	26.9082	51	15.6884	377.913	26.9082	4.27289	22.6354	10.3376	17.1783	19.5223	10.3376	63.0676	12.2801	0	0.877937	30.0798
Apollo 11	225-230	Namibia	cave	-27.7012	17.1173	Howieson's Poort Layer	Units P, Q, R	61000	65000	NA	NA	NA	NA	OSL (optically stimulated thermoluminescence) dating	NA	Howiesonspoort	NA	1	NA	63000	4000	63000	4000		NA	4	14.5971	8.80844	21	122	25.9125	52.2745	3.66766	25.8373	64	14.5971	361.93	25.8373	3.66766	22.1696	18.4062	15.1456	18.5228	9.65104	105.701	24.6352	0	0.847779	49.8084
Apollo 11	225-230	Namibia	cave	-27.7012	17.1173	Still Bay Layer	Unit T	68000	74000	NA	NA	NA	NA	OSL (optically stimulated thermoluminescence) dating	NA	Still Bay	NA	1	NA	71000	6000	71000	6000		NA	4	15.6896	12.3026	21	190	28.5392	54.6692	3.89279	27.8602	89	15.6896	440.827	27.8602	3.89279	23.9674	20.2786	16.292	20.6305	9.68987	147.631	29.8499	0.620417	0.62585	59.8341
Bir Sahara East E-88-11	362-372	Egypt	open air	22.92	28.75	Bir Sahara East E-88-11 Unit 1b Archaeological Assemblage	Unit 1b	97800	105800	NA	NA	NA	NA	OSL (optically stimulated thermoluminescence) dating	West Lake 2, this phase is probably contemperaneous with Grey Phases 3 (see Nicoll 2017)	Middle Paleolithic - Africa	1	NA	NA	101800	8000	101800	8000		NA	5c	23.1963	0.988833	21	25	20.2785	29.0424	3.32571	44.0995	4	23.1963	922.213	44.0995	3.32571	40.7738	26.9799	12.1736	34.4328	12.1736	11.866	5.09221	0	1.52039	7.7474
Bir Sahara East E-88-11	362-372	Egypt	open air	22.92	28.75	Bir Sahara East E-88-11 Unit 1b Surface Collection	Unit 1b	97800	105800	NA	NA	NA	NA	OSL (optically stimulated thermoluminescence) dating	West Lake 2, this phase is probably contemperaneous with Grey Phases 3 (see Nicoll 2017)	Middle Paleolithic - Africa	1	NA	NA	101800	8000	101800	8000		NA	5c	23.1963	0.988833	21	25	20.2785	29.0424	3.32571	44.0995	4	23.1963	922.213	44.0995	3.32571	40.7738	26.9799	12.1736	34.4328	12.1736	11.866	5.09221	0	1.52039	7.7474
Bir Tarfawi BT-14	362,367-369,371-386	Egypt	open air	22.92	28.75	Bir Tarfawi BT-14 Green Phase Archaeological Assemblage	Green Phase	78500	91500	NA	NA	NA	NA	OSL (optically stimulated thermoluminescence) dating	deposits of Green Phase, older dates spread a wide timespan, only reanalysed OSL dates are used (Nicoll 2017)	Middle Paleolithic - Africa	1	NA	NA	85000	13000	85000	13000		NA	5a	22.8402	0.574569	21	17	20.2656	29.9364	2.87775	43.0676	4	22.8402	880.879	43.0676	2.87775	40.1899	27.427	29.503	33.4011	12.2401	6.89482	2.20227	0	1.45347	4.30371
Blombos Cave	27,28,37,134,143,341-347	South Africa	cave	-34.4132	21.2182	BBC M2 Archaeological Assemblage	Unit CFD	71900	81500	NA	NA	NA	NA	OSL (optically stimulated thermoluminescence) dating	NA	MSA	1	NA	NA	76700	9600	76700	9600		NA	5a	16.8057	68.9119	13	396	47.9656	73.1565	10.1568	23.9233	221	16.8057	152.378	23.9233	10.1568	13.7665	16.3108	18.5737	18.5795	15.0186	826.943	103.844	39.7522	0.309242	263.497
Blombos Cave	27,28,37,134,143,341-347	South Africa	cave	-34.4132	21.2182	BBC M2 Archaeological Assemblage	Unit CGAA	73000	85800	NA	NA	NA	NA	OSL (optically stimulated thermoluminescence) dating	NA	MSA	1	NA	NA	79400	12800	79400	12800		NA	5a	17.2493	65.2597	13	396	47.8998	71.0528	10.704	23.9796	217	17.2493	134.454	23.9796	10.704	13.2756	17.941	18.7864	18.7864	15.6426	783.116	103.033	43.8996	0.288525	256.739
Blombos Cave	27,28,37,134,143,341-347	South Africa	cave	-34.4132	21.2182	BBC M3 Archaeological Assemblage	Unit CI	93400	104400	NA	NA	NA	NA	OSL (optically stimulated thermoluminescence) dating	NA	MSA	1	NA	NA	98900	11000	98900	11000		NA	5c	16.7085	61.224	5	682	48.4243	73.4685	8.73863	24.7382	226	16.7085	221.179	24.7382	8.73863	15.9996	14.0657	19.3105	19.3105	14.0657	734.688	98.873	38.1471	0.312493	239.626
Blombos Cave	27,28,37,134,143,341-347	South Africa	cave	-34.4132	21.2182	BBC M2 Archaeological Assemblage	Unit CFD	71900	81500	NA	NA	NA	NA	OSL (optically stimulated thermoluminescence) dating	NA	Still Bay	1	NA	NA	76700	9600	76700	9600		NA	5a	16.8057	68.9119	13	396	47.9656	73.1565	10.1568	23.9233	221	16.8057	152.378	23.9233	10.1568	13.7665	16.3108	18.5737	18.5795	15.0186	826.943	103.844	39.7522	0.309242	263.497
Blombos Cave	27,28,37,134,143,341-347	South Africa	cave	-34.4132	21.2182	BBC M2 Archaeological Assemblage	Unit CGAA	73000	85800	NA	NA	NA	NA	OSL (optically stimulated thermoluminescence) dating	NA	Still Bay	1	NA	NA	79400	12800	79400	12800		NA	5a	17.2493	65.2597	13	396	47.8998	71.0528	10.704	23.9796	217	17.2493	134.454	23.9796	10.704	13.2756	17.941	18.7864	18.7864	15.6426	783.116	103.033	43.8996	0.288525	256.739
Dar es Soltane 1	355410411	Morocco	cave	33.979	-6.898	Dar es Soltane 1 Unit C2 upper Archaeological Assemblage	Unit C	49600	66100	NA	NA	NA	NA	OSL (optically stimulated thermoluminescence) dating	NA	Aterian	1	NA	NA	57850	16500	57850	16500		NA	4	13.2427	83.8732	15	221	53.7559	80.2327	3.43212	28.4819	101	13.2427	525.584	28.4819	3.43212	25.0497	9.78971	20.1039	20.9836	8.3709	1006.48	217.441	0	0.904891	552.879
Dar es Soltane 1	355410411	Morocco	cave	33.979	-6.898	Dar es Soltane 1 Unit I lower Archaeological Assemblage	Unit I	113800	132000	NA	NA	NA	NA	OSL (optically stimulated thermoluminescence) dating	NA	Aterian	1	NA	NA	122900	18200	122900	18200		NA	5e	16.9553	41.3228	5	446	46.6377	70.2619	6.51938	30.1212	151	16.9553	495.141	30.1212	6.51938	23.6018	12.0212	21.371	23.7383	11.7829	495.873	96.608	0	0.796187	224.796
Dar es Soltane 1	355410411	Morocco	cave	33.979	-6.898	Dar es Soltane 1 Unit I upper Archaeological Assemblage	Unit I	113800	132000	NA	NA	NA	NA	OSL (optically stimulated thermoluminescence) dating	NA	Aterian	1	NA	NA	122900	18200	122900	18200		NA	5e	16.9553	41.3228	5	446	46.6377	70.2619	6.51938	30.1212	151	16.9553	495.141	30.1212	6.51938	23.6018	12.0212	21.371	23.7383	11.7829	495.873	96.608	0	0.796187	224.796
Dar es Soltane 1	355410411	Morocco	cave	33.979	-6.898	Dar es Soltane 1 Unit C1 Archaeological Assemblage	Unit C	49600	66100	NA	NA	NA	NA	OSL (optically stimulated thermoluminescence) dating	NA	Mousterian - Levant	1	NA	NA	57850	16500	57850	16500		NA	4	13.2427	83.8732	15	221	53.7559	80.2327	3.43212	28.4819	101	13.2427	525.584	28.4819	3.43212	25.0497	9.78971	20.1039	20.9836	8.3709	1006.48	217.441	0	0.904891	552.879
Diepkloof Rock Shelter	225,387-389	South Africa	rock shelter	-32.3869	18.453	L6-M6 Jess	L6-M6 Jess	99000	119000	NA	NA	NA	NA	OSL (optically stimulated thermoluminescence) dating	Luminescence ages are averages of dates obtained from multiple samples from the same layer. Previous dates by Jacobs et al. (2008) are probably wrong in underestimating true ages (sensu Tribolo et al. 2013)	Howiesonspoort	1	NA	NA	109000	20000	109000	20000		NA	5d	17.315	15.8301	13	240	33.1404	64.4366	7.82039	28.1813	115	17.315	304.176	28.1813	7.82039	20.3609	13.5801	20.205	20.9988	13.5801	189.961	41.907	0	0.984486	107.749
Diepkloof Rock Shelter	225,387-389	South Africa	rock shelter	-32.3869	18.453	L6-M6 Joy	L6-M6 Joy	80000	98000	NA	NA	NA	NA	OSL (optically stimulated thermoluminescence) dating	Luminescence ages are averages of dates obtained from multiple samples from the same layer. Previous dates by Jacobs et al. (2008) are probably wrong in underestimating true ages (sensu Tribolo et al. 2013)	Howiesonspoort	1	NA	NA	89000	18000	89000	18000		NA	5b	15.9207	17.8932	13	174	36.0302	66.7046	5.05121	28.5207	101	15.9207	423.535	28.5207	5.05121	23.4695	10.716	20.5554	21.3124	10.716	214.719	50.3053	0	0.989755	130.233
Diepkloof Rock Shelter	225,387-389	South Africa	rock shelter	-32.3869	18.453	L6-M6 Lynn	L6-M6 Lynn	90000	110000	NA	NA	NA	NA	OSL (optically stimulated thermoluminescence) dating	Luminescence ages are averages of dates obtained from multiple samples from the same layer. Previous dates by Jacobs et al. (2008) are probably wrong in underestimating true ages (sensu Tribolo et al. 2013)	Pre-Still Bay	1	NA	NA	100000	20000	100000	20000		NA	5c	16.2588	24.8076	13	160	31.493	61.1542	3.88439	29.3829	76	16.2588	456.54	29.3829	3.88439	25.4985	10.5761	21.2276	21.2276	10.0906	297.691	71.5197	0	1.07678	187.542
El Harhoura 2	41,355,412-415	Morocco	cave	33.953	-6.926	El Harhoura 2 Unit 3 Archaeological Assemblage	Unit 3	48000	65400	NA	NA	NA	NA	OSL (optically stimulated thermoluminescence) dating	NA	Aterian	1	NA	NA	56700	17400	56700	17400		NA	3	13.6049	84.6427	15	260	53.5907	80.3332	3.99243	28.4294	101	13.6049	508.643	28.4294	3.99243	24.437	9.9739	20.1159	21.078	8.82518	1015.71	208.663	2.66212	0.874938	544.283
El Harhoura 2	41,355,412-415	Morocco	cave	33.953	-6.926	El Harhoura 2 Unit 4a+b Archaeological Assemblage	Unit 4a	69600	77800	NA	NA	NA	NA	OSL (optically stimulated thermoluminescence) dating	NA	Aterian	1	NA	NA	73700	8200	73700	8200		NA	5a	14.4421	69.5056	15	312	50.3566	73.7816	4.73007	27.2229	101	14.4421	452.128	27.2229	4.73007	22.4929	11.061	19.5241	20.9184	9.82878	834.067	177.17	0.0901891	0.89679	446.281
El Harhoura 2	41,355,412-415	Morocco	cave	33.953	-6.926	El Harhoura 2 Unit 4a+b Archaeological Assemblage	Unit 4b	94100	105700	NA	NA	NA	NA	OSL (optically stimulated thermoluminescence) dating	NA	Aterian	1	NA	NA	99900	11600	99900	11600		NA	5c	15.3154	68.411	15	325	50.5916	74.2637	4.48864	30.6079	101	15.3154	565.814	30.6079	4.48864	26.1192	11.072	21.7317	23.5805	9.63795	820.932	162.586	6.1834	0.829905	425.109
El Harhoura 2	41,355,412-415	Morocco	cave	33.953	-6.926	El Harhoura 2 Unit 6 Archaeological Assemblage	Unit 6	109800	123000	NA	NA	NA	NA	OSL (optically stimulated thermoluminescence) dating	NA	Aterian	1	NA	NA	116400	13200	116400	13200		NA	5e	16.5825	40.1798	5	433	45.2158	70.8919	6.10197	27.227	140	16.5825	415.471	27.227	6.10197	21.125	13.0976	20.9431	22.2197	11.7715	482.157	72.4874	0	0.729943	209.448
El Harhoura 2	41,355,412-415	Morocco	cave	33.953	-6.926	El Harhoura 2 Unit 8 Archaeological Assemblage	Unit 8	100100	113300	NA	NA	NA	NA	OSL (optically stimulated thermoluminescence) dating	NA	Aterian	1	NA	NA	106700	13200	106700	13200		NA	5d	15.0887	47.0274	15	260	46.7072	73.2927	3.39324	31.5535	101	15.0887	634.323	31.5535	3.39324	28.1603	9.82381	23.9591	23.9591	8.61928	564.329	91.2038	0.034779	0.77817	271.937
El Mnasra	41,152,155,355,357,412,415-417	Morocco	cave	33.928	-6.954	El Mnasra Unit 5a+b Archaeological Assemblage	Unit 5b	100900	114100	NA	NA	NA	NA	OSL (optically stimulated thermoluminescence) dating	NA	Aterian	1	NA	NA	107500	13200	107500	13200		NA	5d	14.5339	47.6761	15	266	47.5939	75.6828	3.16359	29.8265	101	14.5339	597.962	29.8265	3.16359	26.6629	9.6051	23.0008	23.0008	8.41395	572.114	101.452	1.04156	0.803152	276.983
El Mnasra	41,152,155,355,357,412,415-417	Morocco	cave	33.928	-6.954	El Mnasra Unit 6a+b Archaeological Assemblage	Unit 6a	101600	113200	NA	NA	NA	NA	OSL (optically stimulated thermoluminescence) dating	NA	Aterian	1	NA	NA	107400	11600	107400	11600		NA	5d	14.5339	47.6761	15	266	47.5939	75.6828	3.16359	29.8265	101	14.5339	597.962	29.8265	3.16359	26.6629	9.6051	23.0008	23.0008	8.41395	572.114	101.452	1.04156	0.803152	276.983
El Mnasra	41,152,155,355,357,412,415-417	Morocco	cave	33.928	-6.954	El Mnasra Unit 6a+b Archaeological Assemblage	Unit 6b	104300	118900	NA	NA	NA	NA	OSL (optically stimulated thermoluminescence) dating	NA	Aterian	1	NA	NA	111600	14600	111600	14600		NA	5d	15.7318	46.3505	5	443	48.403	73.1785	4.99407	28.9557	151	15.7318	458.113	28.9557	4.99407	23.9616	10.6561	21.3187	21.5134	10.3647	556.206	93.2852	0	0.756492	250.096
El Mnasra	41,152,155,355,357,412,415-417	Morocco	cave	33.928	-6.954	El Mnasra Unit 7a+b Archaeological Assemblage	Unit 7b	98000	117200	NA	NA	NA	NA	OSL (optically stimulated thermoluminescence) dating	NA	Aterian	1	NA	NA	107600	19200	107600	19200		NA	5d	14.5339	47.6761	15	266	47.5939	75.6828	3.16359	29.8265	101	14.5339	597.962	29.8265	3.16359	26.6629	9.6051	23.0008	23.0008	8.41395	572.114	101.452	1.04156	0.803152	276.983
El Mnasra	41,152,155,355,357,412,415-417	Morocco	cave	33.928	-6.954	El Mnasra Unit 10 Archaeological Assemblage	Unit 10	102200	114800	NA	NA	NA	NA	OSL (optically stimulated thermoluminescence) dating	NA	Middle Paleolithic - Africa	1	NA	NA	108500	12600	108500	12600		NA	5d	14.5339	47.6761	15	266	47.5939	75.6828	3.16359	29.8265	101	14.5339	597.962	29.8265	3.16359	26.6629	9.6051	23.0008	23.0008	8.41395	572.114	101.452	1.04156	0.803152	276.983
El Mnasra	41,152,155,355,357,412,415-417	Morocco	cave	33.928	-6.954	El Mnasra Unit 8 Archaeological Assemblage	Unit 8	110300	123100	NA	NA	NA	NA	OSL (optically stimulated thermoluminescence) dating	NA	Middle Paleolithic - Africa	1	NA	NA	116700	12800	116700	12800		NA	5e	16.5825	40.1798	5	433	45.2158	70.8919	6.10197	27.227	140	16.5825	415.471	27.227	6.10197	21.125	13.0976	20.9431	22.2197	11.7715	482.157	72.4874	0	0.729943	209.448
El Mnasra	41,152,155,355,357,412,415-417	Morocco	cave	33.928	-6.954	Level 3 (Upper)	Level 3 (Upper)	69700	80900	NA	NA	NA	NA	OSL (optically stimulated thermoluminescence) dating	NA	MSA	NA	1	NA	75300	11200	75300	11200		NA	5a	14.1106	75.4315	15	287	51.871	75.6134	3.89204	28.644	101	14.1106	509.342	28.644	3.89204	24.752	10.3885	21.6639	21.6639	9.13019	905.178	196.471	2.36585	0.884665	480.699
El Mnasra	41,152,155,355,357,412,415-417	Morocco	cave	33.928	-6.954	Level 3 (b)	Level 3 (b)	86000	91600	NA	NA	NA	NA	OSL (optically stimulated thermoluminescence) dating	NA	MSA	NA	1	NA	88800	5600	88800	5600		NA	5b	14.0115	80.4443	15	255	52.8465	78.8388	3.21372	28.5286	101	14.0115	525.423	28.5286	3.21372	25.3149	9.66268	21.2222	21.2222	8.5423	965.331	222.425	4.67746	0.903699	533.474
Erfkroon EFK-1	418	South Africa	open air	-28.8687	25.5943	Erfkroon EFK-1 Layer 1 Archaeological Assemblage	Layer 1	23800	26200	NA	NA	NA	NA	OSL (optically stimulated thermoluminescence) dating	stratigraphical position of the different archaeological horizons and the OSL sample unclear and somewhat confusing (Churchill et al. 2000), OSL date of sand beneath LSA surface, yet they describe anothoer LSA horizon and a MSA/LSA in situ transition	ELSA	1	NA	NA	25000	2400	25000	2400		NA	2	12.4103	25.9372	20	131	30.5814	51.2861	-5.75447	28.2036	189	12.4103	592.578	28.2036	-5.75447	33.958	17.8886	4.70786	18.9884	4.70786	311.247	87.0431	0	0.932198	159.524
Klasies River Mouth Cave 1	118,119,228,335-337	South Africa	cave	-34.1082	24.3918	KRM Cave 1 Layer 13 Member WS 450 mm below top of WS	KRM Cave 1 Layer 13 Member WS 450 mm below top of WS	51700	60900	NA	NA	NA	NA	OSL (optically stimulated thermoluminescence) dating		MSA IV	NA	1	NA	56300	9200	56300	9200		NA	3	12.586	53.1685	6	587	42.0047	65.9771	3.92897	21.1501	207	12.586	285.376	21.1501	3.92897	17.2211	14.6044	9.48396	16.0325	8.81149	638.022	92.3127	26.5844	0.32173	193.81
Klasies River Mouth Cave 1	118,119,228,335-337	South Africa	cave	-34.1082	24.3918	KRM Cave 1 Layer 13 Member WS 150 mm below top of WS		61700	71300	NA	NA	NA	NA	OSL (optically stimulated thermoluminescence) dating		MSA IV	NA	1	NA	66500	9600	66500	9600		NA	4	11.9841	56.5887	15	500	43.5493	67.5563	3.99841	20.6167	199	11.9841	274.512	20.6167	3.99841	16.6183	11.2302	9.28114	15.4939	8.66009	679.064	90.0485	23.0771	0.31129	201.561
Klasies River Mouth Cave 2	336	South Africa	cave	-34.108	24.3918	KRM Cave 2 Layer 1 Archaeological Assemblage	Laminated Deposit	60800	67800	NA	NA	NA	NA	OSL (optically stimulated thermoluminescence) dating	NA	Howiesonspoort	1	NA	NA	64300	7000	64300	7000		NA	4	12.072	55.8239	6	551	43.0652	67.2579	3.9623	20.3798	214	12.072	263.635	20.3798	3.9623	16.4175	11.6169	9.3068	15.3517	8.72719	669.887	88.5116	19.5228	0.343458	205.499
Klasies River Mouth Cave 2	336	South Africa	cave	-34.108	24.3918	KRM Cave 2 Layer 2 Archaeological Assemblage	Laminated Deposit	60800	67800	NA	NA	NA	NA	OSL (optically stimulated thermoluminescence) dating	NA	Howiesonspoort	1	NA	NA	64300	7000	64300	7000		NA	4	12.072	55.8239	6	551	43.0652	67.2579	3.9623	20.3798	214	12.072	263.635	20.3798	3.9623	16.4175	11.6169	9.3068	15.3517	8.72719	669.887	88.5116	19.5228	0.343458	205.499
Klasies River Mouth Cave 2	336	South Africa	cave	-34.108	24.3918	KRM Cave 2 Layer 3 Archaeological Assemblage	Laminated Deposit	60800	67800	NA	NA	NA	NA	OSL (optically stimulated thermoluminescence) dating	NA	Howiesonspoort	1	NA	NA	64300	7000	64300	7000		NA	4	12.072	55.8239	6	551	43.0652	67.2579	3.9623	20.3798	214	12.072	263.635	20.3798	3.9623	16.4175	11.6169	9.3068	15.3517	8.72719	669.887	88.5116	19.5228	0.343458	205.499
Klasies River Mouth Cave 2	336	South Africa	cave	-34.108	24.3918	KRM Cave 2 Layer 4 Archaeological Assemblage	Laminated Deposit	60800	67800	NA	NA	NA	NA	OSL (optically stimulated thermoluminescence) dating	NA	Howiesonspoort	1	NA	NA	64300	7000	64300	7000		NA	4	12.072	55.8239	6	551	43.0652	67.2579	3.9623	20.3798	214	12.072	263.635	20.3798	3.9623	16.4175	11.6169	9.3068	15.3517	8.72719	669.887	88.5116	19.5228	0.343458	205.499
Klasies River Mouth Cave 2	336	South Africa	cave	-34.108	24.3918	KRM Cave 2 Layer 5 Archaeological Assemblage	Laminated Deposit	60800	67800	NA	NA	NA	NA	OSL (optically stimulated thermoluminescence) dating	NA	Howiesonspoort	1	NA	NA	64300	7000	64300	7000		NA	4	12.072	55.8239	6	551	43.0652	67.2579	3.9623	20.3798	214	12.072	263.635	20.3798	3.9623	16.4175	11.6169	9.3068	15.3517	8.72719	669.887	88.5116	19.5228	0.343458	205.499
Klein Kliphuis	336	South Africa	rock shelter	-32.1202	18.9263	Klein Kliphuis Unit Dvi Archaeological Assemblage	Unit Dvi	59000	69000	NA	NA	NA	NA	OSL (optically stimulated thermoluminescence) dating	NA	Howiesonspoort	1	NA	NA	64000	10000	64000	10000		NA	4	15.347	26.2971	13	161	31.1822	59.8433	3.88058	28.1831	101	15.347	387.02	28.1831	3.88058	24.3025	10.2978	19.6103	19.9224	10.2978	315.565	65.1583	0	0.925701	181.455
Klein Kliphuis	265-270	South Africa	rock shelter	-32.1202	18.9263	Klein Kliphuis Unit Dvii Archaeological Assemblage	Unit Dvii	63000	69000	NA	NA	NA	NA	OSL (optically stimulated thermoluminescence) dating	NA	Howiesonspoort	1	NA	NA	66000	6000	66000	6000		NA	4	15.4856	25.0985	13	151	30.1063	58.5921	4.08743	29.2128	106	15.4856	423.764	29.2128	4.08743	25.1254	10.2977	20.4379	20.7146	10.2977	301.182	62.3508	0	0.952323	179.77
Klein Kliphuis	265-270	South Africa	rock shelter	-32.1202	18.9263	Klein Kliphuis Unit Dv Archaeological Assemblage	Unit Dv	53000	57000	NA	NA	NA	NA	OSL (optically stimulated thermoluminescence) dating	NA	Post-Howiesonspoort	1	NA	NA	55000	4000	55000	4000		NA	3	15.5834	24.5608	13	156	31.483	60.404	3.94467	28.5039	95	15.5834	432.095	28.5039	3.94467	24.5593	9.79213	20.2848	20.2848	9.79213	294.73	71.8409	0	1.0862	189.013
Klein Kliphuis	265-270	South Africa	rock shelter	-32.1202	18.9263	Klein Kliphuis Unit Dvi Archaeological Assemblage	Unit Dvi	59000	69000	NA	NA	NA	NA	OSL (optically stimulated thermoluminescence) dating	NA	Post-Howiesonspoort	1	NA	NA	64000	10000	64000	10000		NA	4	15.347	26.2971	13	161	31.1822	59.8433	3.88058	28.1831	101	15.347	387.02	28.1831	3.88058	24.3025	10.2978	19.6103	19.9224	10.2978	315.565	65.1583	0	0.925701	181.455
Klein Kliphuis	265-270	South Africa	rock shelter	-32.1202	18.9263	Layer Di5	Layer Di5	32000	34000	NA	NA	NA	NA	OSL (optically stimulated thermoluminescence) dating	NA	MSA	NA	1	NA	33000	2000	33000	2000		NA	3	15.388	25.9239	13	163	30.4995	59.1841	4.16342	27.5999	101	15.388	365.33	27.5999	4.16342	23.4365	10.458	19.2996	19.2996	10.458	311.087	65.27	0	0.954568	183.187
Klipdrift Shelter	419	South Africa	rock shelter	-34.4516	20.7243	Klipdrift Shelter PAY Archaeological Assemblage	PAY	56000	64000	NA	NA	NA	NA	OSL (optically stimulated thermoluminescence) dating	NA	Howiesonspoort	1	NA	NA	60000	8000	60000	8000		NA	4	16.3785	69.7972	5	682	46.2294	69.9361	7.88232	25.0834	251	16.3785	227.524	25.0834	7.88232	17.201	14.4064	18.9936	19.0766	13.5612	837.566	92.7011	38.8007	0.235279	254.043
Klipdrift Shelter	419	South Africa	rock shelter	-34.4516	20.7243	Klipdrift Shelter PBA/PBB Archaeological Assemblage	PBA/PBB	54800	64000	NA	NA	NA	NA	OSL (optically stimulated thermoluminescence) dating	NA	Howiesonspoort	1	NA	NA	59400	9200	59400	9200		NA	4	16.3785	69.7972	5	682	46.2294	69.9361	7.88232	25.0834	251	16.3785	227.524	25.0834	7.88232	17.201	14.4064	18.9936	19.0766	13.5612	837.566	92.7011	38.8007	0.235279	254.043
Klipdrift Shelter	419	South Africa	rock shelter	-34.4516	20.7243	Klipdrift Shelter PBC Archaeological Assemblage	PBC	60700	70300	NA	NA	NA	NA	OSL (optically stimulated thermoluminescence) dating	NA	Howiesonspoort	1	NA	NA	65500	9600	65500	9600		NA	4	16.1514	73.6622	5	642	46.3137	69.444	8.25246	25.0667	251	16.1514	219.684	25.0667	8.25246	16.8142	13.8147	18.8141	19.0628	13.8147	883.946	95.5371	43.8489	0.203084	266.984
Klipdrift Shelter	419	South Africa	rock shelter	-34.4516	20.7243	Klipdrift Shelter PBD Archaeological Assemblage	PBD	60400	68800	NA	NA	NA	NA	OSL (optically stimulated thermoluminescence) dating	NA	Howiesonspoort	1	NA	NA	64600	8400	64600	8400		NA	4	16.0335	71.3348	5	666	46.2091	69.684	7.91553	24.7268	251	16.0335	219.125	24.7268	7.91553	16.8113	13.4499	18.6491	18.831	13.4499	856.018	85.7487	41.2855	0.19453	250.896
Klipdrift Shelter	419	South Africa	rock shelter	-34.4516	20.7243	Klipdrift Shelter PCA Archaeological Assemblage	PCA	58800	68200	NA	NA	NA	NA	OSL (optically stimulated thermoluminescence) dating	NA	Howiesonspoort	1	NA	NA	63500	9400	63500	9400		NA	4	16.0335	71.3348	5	666	46.2091	69.684	7.91553	24.7268	251	16.0335	219.125	24.7268	7.91553	16.8113	13.4499	18.6491	18.831	13.4499	856.018	85.7487	41.2855	0.19453	250.896
Klipdrift Shelter	419	South Africa	rock shelter	-34.4516	20.7243	PAN/PAO	PAN/PAO	48400	55000	NA	NA	NA	NA	OSL (optically stimulated thermoluminescence) dating	NA	MSA	NA	1	NA	51700	6600	51700	6600		NA	3	16.4487	69.8927	5	644	46.2114	71.2994	7.51942	25.63	226	16.4487	264.93	25.63	7.51942	18.1106	13.2158	19.5948	19.636	13.2158	838.712	100.597	38.671	0.280609	271.665
Melikane	259265420421	Lesotho	rock shelter	-29.95	28.75	Melikane Layer 3 Archaeological Assemblage	Layer 3	25300	28900	NA	NA	NA	NA	OSL (optically stimulated thermoluminescence) dating	NA	Post-Howiesonspoort	1	NA	NA	27100	3600	27100	3600		NA	2	6.61286	60.3204	5	281	42.2007	59.3501	-6.34361	17.9902	189	6.61286	368.072	17.9902	-6.34361	24.3338	10.6197	1.90088	10.6197	1.90088	723.844	113.99	11.5712	0.625741	298.029
Melikane	259265420421	Lesotho	rock shelter	-29.95	28.75	Melikane Layer 4 Archaeological Assemblage	Layer 4	38300	44300	NA	NA	NA	NA	OSL (optically stimulated thermoluminescence) dating	NA	Post-Howiesonspoort	1	NA	NA	41300	6000	41300	6000		NA	3	7.04808	60.4233	5	320	42.3229	59.6936	-6.40998	19.0365	204	7.04808	408.792	19.0365	-6.40998	25.4465	11.6414	2.18812	11.6414	1.48961	725.08	140.277	6.21202	0.763593	360.058
Melikane	259265420421	Lesotho	rock shelter	-29.95	28.75	Melikane Layer 5 Archaeological Assemblage	Layer 5	42100	57000	NA	NA	NA	NA	OSL (optically stimulated thermoluminescence) dating	NA	Post-Howiesonspoort	1	NA	NA	49550	14900	49550	14900		NA	3	7.60428	56.0598	15	332	40.6313	56.8616	-6.25737	19.8838	199	7.60428	442.565	19.8838	-6.25737	26.1411	12.4166	2.1778	12.4166	1.58036	672.718	121.11	0	0.795541	321.522
Melikane	259265420421	Lesotho	rock shelter	-29.95	28.75	MLK1	MLK1	77000	89000	NA	NA	NA	NA	OSL (optically stimulated thermoluminescence) dating	NA	MSA	NA	1	NA	83000	12000	83000	12000		NA	5a	8.76473	53.2951	6	366	43.0195	57.9509	-3.83766	18.7044	214	8.76473	289.275	18.7044	-3.83766	22.542	11.4002	4.80617	11.4924	4.80617	639.541	122.871	3.73313	0.747551	274.352
Melikane	259265420421	Lesotho	rock shelter	-29.95	28.75	MLK2	MLK2	77000	83000	NA	NA	NA	NA	OSL (optically stimulated thermoluminescence) dating	NA	MSA	NA	1	NA	80000	6000	80000	6000		NA	5a	8.24715	50.3441	6	342	42.488	56.2445	-4.68025	19.295	207	8.24715	341.8	19.295	-4.68025	23.9753	11.6726	3.74141	11.6726	3.74141	604.129	105.798	4.6094	0.676448	262.76
Melikane	259265420421	Lesotho	rock shelter	-29.95	28.75	MLK3	MLK3	58000	64000	NA	NA	NA	NA	OSL (optically stimulated thermoluminescence) dating	NA	Howiesonspoort	NA	1	NA	61000	6000	61000	6000		NA	4	7.08404	56.7528	5	295	41.8913	58.6537	-5.72678	18.0121	189	7.08404	329.981	18.0121	-5.72678	23.7389	10.6944	2.87509	10.6944	2.77163	681.033	118.574	6.37021	0.648479	302.017
Nazlet Safaha 2	422423	Egypt	quarry	26.1131	32.5619	Nazlet Safaha 2 NS2-10 Archaeological Assemblage	Aeolian Sand	53200	66400	NA	NA	NA	NA	OSL (optically stimulated thermoluminescence) dating	authors correlate aeolian activity with MIS 4	Middle Paleolithic - Africa	1	NA	NA	59800	13200	59800	13200		NA	4	18.989	2.54001	21	39	32.5907	40.1146	0.60716	37.9241	13	18.989	805.966	37.9241	0.60716	37.317	27.1855	10.5689	28.9815	9.08492	30.4801	5.42283	0	0.679228	13.1163
Nazlet Safaha 2	422423	Egypt	quarry	26.1131	32.5619	Nazlet Safaha 2 NS2-16 Archaeological Assemblage	Aeolian Sand	53200	66400	NA	NA	NA	NA	OSL (optically stimulated thermoluminescence) dating	authors correlate aeolian activity with MIS 4	Middle Paleolithic - Africa	1	NA	NA	59800	13200	59800	13200		NA	4	18.989	2.54001	21	39	32.5907	40.1146	0.60716	37.9241	13	18.989	805.966	37.9241	0.60716	37.317	27.1855	10.5689	28.9815	9.08492	30.4801	5.42283	0	0.679228	13.1163
Nazlet Safaha 2	422423	Egypt	quarry	26.1131	32.5619	Nazlet Safaha 2 NS2-22 Archaeological Assemblage	Aeolian Sand	53200	66400	NA	NA	NA	NA	OSL (optically stimulated thermoluminescence) dating	authors correlate aeolian activity with MIS 4	Middle Paleolithic - Africa	1	NA	NA	59800	13200	59800	13200		NA	4	18.989	2.54001	21	39	32.5907	40.1146	0.60716	37.9241	13	18.989	805.966	37.9241	0.60716	37.317	27.1855	10.5689	28.9815	9.08492	30.4801	5.42283	0	0.679228	13.1163
Ntloana Tsoana	424	Lesotho	rock shelter	-29.3167	27.8167	Ntloana Tsoana CBS K9/10 Archaeological Assemblage	CBS Layer	58100	63700	NA	NA	NA	NA	OSL (optically stimulated thermoluminescence) dating	NA	Howiesonspoort	1	NA	NA	60900	5600	60900	5600		NA	4	11.5387	34.033	15	318	35.7913	54.4829	-2.32942	23.0464	101	11.5387	411.465	23.0464	-2.32942	25.3758	13.4161	6.14761	15.6581	5.89148	408.396	103.326	0	0.99064	208.406
Ntloana Tsoana	424	Lesotho	rock shelter	-29.3167	27.8167	Ntloana Tsoana HBL K9/10 Archaeological Assemblage	HBL Layer	54200	57800	NA	NA	NA	NA	OSL (optically stimulated thermoluminescence) dating	NA	Post-Howiesonspoort	1	NA	NA	56000	3600	56000	3600		NA	3	11.6586	33.3288	15	313	34.604	52.2884	-3.06455	23.9701	101	11.6586	474.889	23.9701	-3.06455	27.0346	13.2266	5.39863	16.4427	5.33073	399.946	87.9056	0	0.999036	203.796
Pinnacle Point 13b	425-432	South Africa	cave	-34.2078	22.0895	Pinnacle Point 13b LC-MSA 5e Archaeological Assemblage	Northeastern Area LC-MSA-Middle	118000	132000	NA	NA	NA	NA	OSL (optically stimulated thermoluminescence) dating	NA	MSA	1	NA	NA	125000	14000	125000	14000		NA	5e	16.3129	39.6471	5	562	48.8734	73.4169	7.2819	24.6932	151	16.3129	302.787	24.6932	7.2819	17.4113	16.6675	20.0447	20.0447	12.5207	475.765	55.0047	25.8188	0.243782	160.651
Pinnacle Point 5-6	35,433-435	South Africa	cave	-34.2079	22.0894	Pinnacle Point 5-6 DBCS Archaeological Assemblage	DBCS	56000	69000	NA	NA	NA	NA	OSL (optically stimulated thermoluminescence) dating	NA	Howiesonspoort	1	NA	NA	62500	13000	62500	13000		NA	4	14.2286	60.9948	5	633	49.8546	76.3991	6.86226	21.8328	226	14.2286	195.053	21.8328	6.86226	14.9706	11.9899	16.7172	16.7391	11.9899	731.938	78.9713	44.5081	0.172386	213.51
Pinnacle Point 5-6	35,433-435	South Africa	cave	-34.2079	22.0894	Pinnacle Point 5-6 ALBS Archaeological Assemblage	ALBS	64000	83000	NA	NA	NA	NA	OSL (optically stimulated thermoluminescence) dating	NA	MSA	1	NA	NA	73500	19000	73500	19000		NA	5a	16.3822	53.6015	13	392	49.7999	75.8439	9.99535	22.9711	229	16.3822	168.58	22.9711	9.99535	12.9757	14.6877	17.6278	18.5767	14.5285	643.218	77.1135	31.6836	0.294762	210.478
Pinnacle Point 5-6	35,433-435	South Africa	cave	-34.2079	22.0894	Pinnacle Point 5-6 LBSR Archaeological Assemblage	LBSR	76000	89000	NA	NA	NA	NA	OSL (optically stimulated thermoluminescence) dating	NA	MSA	1	NA	NA	82500	13000	82500	13000		NA	5a	16.3687	48.577	5	599	49.2192	71.7921	9.75138	22.5911	176	16.3687	154.882	22.5911	9.75138	12.8397	17.0136	14.7356	18.25	14.6082	582.924	69.4883	28.9405	0.242269	172.519
Pinnacle Point 5-6	35,433-435	South Africa	cave	-34.2079	22.0894	Pinnacle Point 5-6 OBS1 Archaeological Assemblage	OBS1	61000	74000	NA	NA	NA	NA	OSL (optically stimulated thermoluminescence) dating	NA	MSA	1	NA	NA	67500	13000	67500	13000		NA	4	14.1264	61.6085	5	615	50.4112	78.0347	6.53273	22.0418	226	14.1264	214.717	22.0418	6.53273	15.509	11.7931	16.8756	16.895	11.7931	739.302	78.7585	43.1862	0.196583	226.224
Pinnacle Point 5-6	35,433-435	South Africa	cave	-34.2079	22.0894	Pinnacle Point 5-6 RBSR Archaeological Assemblage	RBSR	46000	64000	NA	NA	NA	NA	OSL (optically stimulated thermoluminescence) dating	NA	MSA	1	NA	NA	55000	18000	55000	18000		NA	3	14.638	61.9336	5	671	49.7452	77.1323	6.89695	22.3406	251	14.638	217.595	22.3406	6.89695	15.4436	15.0091	13.9897	17.5072	12.046	743.203	85.5683	41.2817	0.254192	233.396
Pinnacle Point 5-6	35,433-435	South Africa	cave	-34.2079	22.0894	Pinnacle Point 5-6 YBSR Archaeological Assemblage	YBSR	84000	94000	NA	NA	NA	NA	OSL (optically stimulated thermoluminescence) dating	NA	MSA	NA	1	NA	89000	10000	89000	10000		NA	5b	16.4524	55.123	13	381	50.6054	74.4709	10.1752	23.2366	214	16.4524	186.222	23.2366	10.1752	13.0614	14.8213	18.5086	18.7859	14.2849	661.476	76.6313	33.375	0.240669	198.907
Rose Cottage Cave	228,265,283-296	South Africa	cave	-29.2161	27.47	Rose Cottage Cave Layer EMB Archaeological Assemblage	Unit EMB	62000	70000	NA	NA	NA	NA	OSL (optically stimulated thermoluminescence) dating	NA	Howiesonspoort	1	NA	NA	66000	8000	66000	8000		NA	4	11.53	25.0371	20	159	35.3638	54.6718	-3.49216	24.7134	198	11.53	484.225	24.7134	-3.49216	28.2056	14.7933	16.1132	16.9581	5.05955	300.445	122.61	0	1.39863	211.764
Rose Cottage Cave	228,265,283-296	South Africa	cave	-29.2161	27.47	Rose Cottage Cave Layer EMC Archaeological Assemblage	Unit EMC	62000	70000	NA	NA	NA	NA	OSL (optically stimulated thermoluminescence) dating	NA	Howiesonspoort	1	NA	NA	66000	8000	66000	8000		NA	4	11.53	25.0371	20	159	35.3638	54.6718	-3.49216	24.7134	198	11.53	484.225	24.7134	-3.49216	28.2056	14.7933	16.1132	16.9581	5.05955	300.445	122.61	0	1.39863	211.764
Rose Cottage Cave	228,265,283-296	South Africa	cave	-29.2161	27.47	Rose Cottage Cave Layer KUA Archaeological Assemblage	Unit KUA	57000	65000	NA	NA	NA	NA	OSL (optically stimulated thermoluminescence) dating	NA	MSA	1	NA	NA	61000	8000	61000	8000		NA	4	11.6991	22.3237	14	185	33.9898	52.3362	-3.17201	24.236	126	11.6991	451.127	24.236	-3.17201	27.408	14.2185	5.88503	16.4962	5.70466	267.884	88.8666	0	1.19252	168.634
Rose Cottage Cave	228,265,283-296	South Africa	cave	-29.2161	27.47	Rose Cottage Cave Layer ANN Archaeological Assemblage	Unit ANN	54000	60000	NA	NA	NA	NA	OSL (optically stimulated thermoluminescence) dating	NA	MSA 3	1	NA	NA	57000	6000	57000	6000		NA	3	12.5572	24.3752	20	263	33.0021	50.7418	-2.89709	25.501	201	12.5572	501.41	25.501	-2.89709	28.3981	14.4926	6.06582	17.6933	5.76928	292.502	75.3098	0	1.10839	152.949
Rose Cottage Cave	228,265,283-296	South Africa	cave	-29.2161	27.47	Rose Cottage Cave Layer LIN Archaeological Assemblage	Unit LIN	54000	60000	NA	NA	NA	NA	OSL (optically stimulated thermoluminescence) dating	NA	MSA 3	1	NA	NA	57000	6000	57000	6000		NA	3	12.5572	24.3752	20	263	33.0021	50.7418	-2.89709	25.501	201	12.5572	501.41	25.501	-2.89709	28.3981	14.4926	6.06582	17.6933	5.76928	292.502	75.3098	0	1.10839	152.949
Rose Cottage Cave	228,265,283-296	South Africa	cave	-29.2161	27.47	Rose Cottage Cave Layer LYN Archaeological Assemblage	Unit LYN	31000	35000	NA	NA	NA	NA	OSL (optically stimulated thermoluminescence) dating	NA	MSA 3	1	NA	NA	33000	4000	33000	4000		NA	3	11.7142	26.5157	15	221	34.6646	54.5034	-2.74229	23.9081	101	11.7142	436.629	23.9081	-2.74229	26.6504	13.6584	6.01836	16.253	5.90589	318.188	85.4169	0	1.08011	187.693
Sehonghong	228,265,297-300	Lesotho	rock shelter	-29.7667	28.7833	Lithic assemblage layer IV+V	Carters Layer IV	30200	33000	NA	NA	NA	NA	OSL (optically stimulated thermoluminescence) dating	NA	Later MSA	1	NA	NA	31600	2800	31600	2800		NA	3	7.19553	54.7843	5	308	42.6887	59.4648	-5.46842	17.9852	189	7.19553	327.921	17.9852	-5.46842	23.4537	10.3651	2.88896	10.5722	2.88896	657.411	103.542	10.8698	0.617483	263.161
Sehonghong	228,265,297-300	Lesotho	rock shelter	-29.7667	28.7833	Sehonghong Carters Layer III-I Archaeological Assemblage	Carters Layer II	55300	59900	NA	NA	NA	NA	OSL (optically stimulated thermoluminescence) dating	NA	MSA	1	NA	NA	57600	4600	57600	4600		NA	4	7.92037	51.359	6	324	40.4935	55.4167	-5.38259	19.175	204	7.92037	371.307	19.175	-5.38259	24.5576	11.6554	3.14545	11.6554	2.90767	616.309	109.436	0	0.728923	277.124
Sehonghong	228,265,297-300	Lesotho	rock shelter	-29.7667	28.7833	Lithic assemblage layer IV+V	Carters Layer IV	30200	33000	NA	NA	NA	NA	OSL (optically stimulated thermoluminescence) dating	NA	MSA/LSA	1	NA	NA	31600	2800	31600	2800		NA	3	7.19553	54.7843	5	308	42.6887	59.4648	-5.46842	17.9852	189	7.19553	327.921	17.9852	-5.46842	23.4537	10.3651	2.88896	10.5722	2.88896	657.411	103.542	10.8698	0.617483	263.161
Sehonghong	228,265,297-300	Lesotho	rock shelter	-29.7667	28.7833	Sehonghong Carters Layer III-I Archaeological Assemblage	Carters Layer II	55300	59900	NA	NA	NA	NA	OSL (optically stimulated thermoluminescence) dating	NA	Post-Howiesonspoort	1	NA	NA	57600	4600	57600	4600		NA	4	7.92037	51.359	6	324	40.4935	55.4167	-5.38259	19.175	204	7.92037	371.307	19.175	-5.38259	24.5576	11.6554	3.14545	11.6554	2.90767	616.309	109.436	0	0.728923	277.124
Sibudu Cave	436-450	South Africa	rock shelter	-29.5226	31.0859	Sibudu Cave Bu Archaeological Assemblage	Bu	35000	41600	NA	NA	NA	NA	OSL (optically stimulated thermoluminescence) dating	NA	Final MSA	1	NA	NA	38300	6600	38300	6600		NA	3	17.3217	100.317	5	1032	49.5275	75.1488	6.97406	25.4986	326	17.3217	276.142	25.4986	6.97406	18.5245	20.5367	14.3323	20.5367	13.7618	1203.8	242.357	30.026	0.632216	481.743
Sibudu Cave	436-450	South Africa	rock shelter	-29.5226	31.0859	Sibudu Cave Co Archaeological Assemblage	Co	35400	40600	NA	NA	NA	NA	OSL (optically stimulated thermoluminescence) dating	NA	Final MSA	1	NA	NA	38000	5200	38000	5200		NA	3	17.3217	100.317	5	1032	49.5275	75.1488	6.97406	25.4986	326	17.3217	276.142	25.4986	6.97406	18.5245	20.5367	14.3323	20.5367	13.7618	1203.8	242.357	30.026	0.632216	481.743
Sibudu Cave	436-450	South Africa	rock shelter	-29.5226	31.0859	Sibudu Cave LBMOD Archaeological Assemblage	LBMOD	48600	52200	NA	NA	NA	NA	OSL (optically stimulated thermoluminescence) dating	NA	Final MSA	1	NA	NA	50400	3600	50400	3600		NA	3	17.4938	99.8875	5	1021	49.3676	74.874	6.26364	26.5257	326	17.4938	342.922	26.5257	6.26364	20.2621	21.1443	13.6263	21.3407	12.8253	1198.65	248.084	25.5666	0.694394	486.654
Sibudu Cave	436-450	South Africa	rock shelter	-29.5226	31.0859	Sibudu Cave GR2 Archaeological Assemblage	GR2	59700	63700	NA	NA	NA	NA	OSL (optically stimulated thermoluminescence) dating	NA	Howiesonspoort	1	NA	NA	61700	4000	61700	4000		NA	4	17.2099	105.484	5	1045	50.4714	75.7502	6.81557	25.0621	403	17.2099	251.646	25.0621	6.81557	18.2465	20.0914	14.409	20.0914	14.0126	1265.81	227.237	27.5195	0.565432	499.947
Sibudu Cave	436-450	South Africa	rock shelter	-29.5226	31.0859	Sibudu Cave GS2 Archaeological Assemblage	GS2	61000	66600	NA	NA	NA	NA	OSL (optically stimulated thermoluminescence) dating	NA	Howiesonspoort	1	NA	NA	63800	5600	63800	5600		NA	4	17.2626	107.279	5	1040	50.6895	75.9751	7.08244	25.1606	403	17.2626	251.138	25.1606	7.08244	18.0781	20.1834	14.4797	20.1834	14.0726	1287.35	236.246	26.7518	0.565407	518.617
Sibudu Cave	436-450	South Africa	rock shelter	-29.5226	31.0859	Sibudu Cave PGS Archaeological Assemblage	PGS	62400	67000	NA	NA	NA	NA	OSL (optically stimulated thermoluminescence) dating	NA	Howiesonspoort	1	NA	NA	64700	4600	64700	4600		NA	4	17.2626	107.279	5	1040	50.6895	75.9751	7.08244	25.1606	403	17.2626	251.138	25.1606	7.08244	18.0781	20.1834	14.4797	20.1834	14.0726	1287.35	236.246	26.7518	0.565407	518.617
Sibudu Cave	436-450	South Africa	rock shelter	-29.5226	31.0859	Sibudu Cave MOD Archaeological Assemblage	MOD	47000	51500	NA	NA	NA	NA	OSL (optically stimulated thermoluminescence) dating	NA	Later MSA	1	NA	NA	49250	4500	49250	4500		NA	3	17.4938	99.8875	5	1021	49.3676	74.874	6.26364	26.5257	326	17.4938	342.922	26.5257	6.26364	20.2621	21.1443	13.6263	21.3407	12.8253	1198.65	248.084	25.5666	0.694394	486.654
Sibudu Cave	436-450	South Africa	rock shelter	-29.5226	31.0859	Sibudu Cave OMOD Archaeological Assemblage	OMOD	44300	52400	NA	NA	NA	NA	OSL (optically stimulated thermoluminescence) dating	NA	Later MSA	1	NA	NA	48350	8100	48350	8100		NA	3	17.1025	108.345	5	1001	50.6277	75.9872	5.43914	26.25	340	17.1025	360.703	26.25	5.43914	20.8109	21.1071	12.3598	21.1071	12.3598	1300.13	239.463	38.5831	0.62089	538.973
Sibudu Cave	436-450	South Africa	rock shelter	-29.5226	31.0859	Sibudu Cave OMODBL Archaeological Assemblage	OMODBL	45700	51900	NA	NA	NA	NA	OSL (optically stimulated thermoluminescence) dating	NA	Later MSA	1	NA	NA	48800	6200	48800	6200		NA	3	17.1025	108.345	5	1001	50.6277	75.9872	5.43914	26.25	340	17.1025	360.703	26.25	5.43914	20.8109	21.1071	12.3598	21.1071	12.3598	1300.13	239.463	38.5831	0.62089	538.973
Sibudu Cave	436-450	South Africa	rock shelter	-29.5226	31.0859	Sibudu Cave RD, RSp Archaeological Assemblage	RD, RSp	47000	51700	NA	NA	NA	NA	OSL (optically stimulated thermoluminescence) dating	NA	Later MSA	1	NA	NA	49350	4700	49350	4700		NA	3	17.4938	99.8875	5	1021	49.3676	74.874	6.26364	26.5257	326	17.4938	342.922	26.5257	6.26364	20.2621	21.1443	13.6263	21.3407	12.8253	1198.65	248.084	25.5666	0.694394	486.654
Sibudu Cave	436-450	South Africa	rock shelter	-29.5226	31.0859	Sibudu Cave RSp Archaeological Assemblage	RSp	44100	50100	NA	NA	NA	NA	OSL (optically stimulated thermoluminescence) dating	NA	Later MSA	1	NA	NA	47100	6000	47100	6000		NA	3	17.1025	108.345	5	1001	50.6277	75.9872	5.43914	26.25	340	17.1025	360.703	26.25	5.43914	20.8109	21.1071	12.3598	21.1071	12.3598	1300.13	239.463	38.5831	0.62089	538.973
Sibudu Cave	436-450	South Africa	rock shelter	-29.5226	31.0859	Sibudu Cave B/Gmix, B/Gmix2 Archaeological Assemblage	B/Gmix, B/Gmix2	55800	61700	NA	NA	NA	NA	OSL (optically stimulated thermoluminescence) dating	NA	Post-Howiesonspoort	1	NA	NA	58750	5900	58750	5900		NA	4	17.8024	95.2267	5	1035	49.612	73.8174	7.11551	25.941	314	17.8024	271.227	25.941	7.11551	18.8255	20.8281	14.6168	20.8281	14.1008	1142.72	236.449	17.2963	0.671294	448.509
Sibudu Cave	436-450	South Africa	rock shelter	-29.5226	31.0859	Sibudu Cave BSp Archaeological Assemblage	BSp	55500	55500	NA	NA	NA	NA	OSL (optically stimulated thermoluminescence) dating	NA	Post-Howiesonspoort	1	NA	NA	55500	0	55500	0		NA	3	17.5939	96.8173	5	1032	48.8361	73.3373	6.63087	25.9292	314	17.5939	287.389	25.9292	6.63087	19.2984	20.5968	14.0784	20.7469	13.7166	1161.81	247.569	23.3602	0.702169	454.097
Sibudu Cave	436-450	South Africa	rock shelter	-29.5226	31.0859	Sibudu Cave BSp to YA2 Archaeological Assemblage	B/Gmix, B/Gmix2	55800	61700	NA	NA	NA	NA	OSL (optically stimulated thermoluminescence) dating	NA	Post-Howiesonspoort	1	NA	NA	58750	5900	58750	5900		NA	4	17.8024	95.2267	5	1035	49.612	73.8174	7.11551	25.941	314	17.8024	271.227	25.941	7.11551	18.8255	20.8281	14.6168	20.8281	14.1008	1142.72	236.449	17.2963	0.671294	448.509
Sibudu Cave	436-450	South Africa	rock shelter	-29.5226	31.0859	Sibudu Cave BSp to YA2 Archaeological Assemblage	BSp	55500	55500	NA	NA	NA	NA	OSL (optically stimulated thermoluminescence) dating	NA	Post-Howiesonspoort	1	NA	NA	55500	0	55500	0		NA	3	17.5939	96.8173	5	1032	48.8361	73.3373	6.63087	25.9292	314	17.5939	287.389	25.9292	6.63087	19.2984	20.5968	14.0784	20.7469	13.7166	1161.81	247.569	23.3602	0.702169	454.097
Sibudu Cave	436-450	South Africa	rock shelter	-29.5226	31.0859	Sibudu Cave BSp to YA2 Archaeological Assemblage	Ch2	56300	63500	NA	NA	NA	NA	OSL (optically stimulated thermoluminescence) dating	NA	Post-Howiesonspoort	1	NA	NA	59900	7200	59900	7200		NA	4	17.5424	97.06	5	1035	50.4081	75.4846	7.42589	25.0698	326	17.5424	236.591	25.0698	7.42589	17.6439	20.1418	14.9128	20.1418	14.3295	1164.72	225.582	36.6261	0.629516	432.588
Sibudu Cave	436-450	South Africa	rock shelter	-29.5226	31.0859	Sibudu Cave BSp to YA2 Archaeological Assemblage	P	56800	67000	NA	NA	NA	NA	OSL (optically stimulated thermoluminescence) dating	NA	Post-Howiesonspoort	1	NA	NA	61900	10200	61900	10200		NA	4	17.2099	105.484	5	1045	50.4714	75.7502	6.81557	25.0621	403	17.2099	251.646	25.0621	6.81557	18.2465	20.0914	14.409	20.0914	14.0126	1265.81	227.237	27.5195	0.565432	499.947
Sibudu Cave	436-450	South Africa	rock shelter	-29.5226	31.0859	Sibudu Cave BSp to YA2 Archaeological Assemblage	SS	54300	61900	NA	NA	NA	NA	OSL (optically stimulated thermoluminescence) dating	NA	Post-Howiesonspoort	1	NA	NA	58100	7600	58100	7600		NA	4	17.8024	95.2267	5	1035	49.612	73.8174	7.11551	25.941	314	17.8024	271.227	25.941	7.11551	18.8255	20.8281	14.6168	20.8281	14.1008	1142.72	236.449	17.2963	0.671294	448.509
Sibudu Cave	436-450	South Africa	rock shelter	-29.5226	31.0859	Sibudu Cave BSp to YA2 Archaeological Assemblage	Y1	56500	61800	NA	NA	NA	NA	OSL (optically stimulated thermoluminescence) dating	NA	Post-Howiesonspoort	1	NA	NA	59150	5300	59150	5300		NA	4	17.5424	97.06	5	1035	50.4081	75.4846	7.42589	25.0698	326	17.5424	236.591	25.0698	7.42589	17.6439	20.1418	14.9128	20.1418	14.3295	1164.72	225.582	36.6261	0.629516	432.588
Sibudu Cave	436-450	South Africa	rock shelter	-29.5226	31.0859	Sibudu Cave Ch2 Archaeological Assemblage	Ch2	56300	63500	NA	NA	NA	NA	OSL (optically stimulated thermoluminescence) dating	NA	Post-Howiesonspoort	1	NA	NA	59900	7200	59900	7200		NA	4	17.5424	97.06	5	1035	50.4081	75.4846	7.42589	25.0698	326	17.5424	236.591	25.0698	7.42589	17.6439	20.1418	14.9128	20.1418	14.3295	1164.72	225.582	36.6261	0.629516	432.588
Sibudu Cave	436-450	South Africa	rock shelter	-29.5226	31.0859	Sibudu Cave P Archaeological Assemblage	P	56800	67000	NA	NA	NA	NA	OSL (optically stimulated thermoluminescence) dating	NA	Post-Howiesonspoort	1	NA	NA	61900	10200	61900	10200		NA	4	17.2099	105.484	5	1045	50.4714	75.7502	6.81557	25.0621	403	17.2099	251.646	25.0621	6.81557	18.2465	20.0914	14.409	20.0914	14.0126	1265.81	227.237	27.5195	0.565432	499.947
Sibudu Cave	436-450	South Africa	rock shelter	-29.5226	31.0859	Sibudu Cave SS Archaeological Assemblage	SS	54300	61900	NA	NA	NA	NA	OSL (optically stimulated thermoluminescence) dating	NA	Post-Howiesonspoort	1	NA	NA	58100	7600	58100	7600		NA	4	17.8024	95.2267	5	1035	49.612	73.8174	7.11551	25.941	314	17.8024	271.227	25.941	7.11551	18.8255	20.8281	14.6168	20.8281	14.1008	1142.72	236.449	17.2963	0.671294	448.509
Sibudu Cave	436-450	South Africa	rock shelter	-29.5226	31.0859	Sibudu Cave Y1 Archaeological Assemblage	Y1	56500	61800	NA	NA	NA	NA	OSL (optically stimulated thermoluminescence) dating	NA	Post-Howiesonspoort	1	NA	NA	59150	5300	59150	5300		NA	4	17.5424	97.06	5	1035	50.4081	75.4846	7.42589	25.0698	326	17.5424	236.591	25.0698	7.42589	17.6439	20.1418	14.9128	20.1418	14.3295	1164.72	225.582	36.6261	0.629516	432.588
Sibudu Cave	436-450	South Africa	rock shelter	-29.5226	31.0859	Sibudu Cave BS Archaeological Assemblage	BS	74600	80000	NA	NA	NA	NA	OSL (optically stimulated thermoluminescence) dating	NA	Pre-Still Bay	1	NA	NA	77300	5400	77300	5400		NA	5a	17.9504	91.4789	5	999	49.1122	73.3222	7.4	26.1494	314	17.9504	272.584	26.1494	7.4	18.7494	19.936	15.8244	21.0024	14.2966	1097.75	217.143	20.9202	0.689541	413.719
Sibudu Cave	436-450	South Africa	rock shelter	-29.5226	31.0859	Sibudu Cave LGB Archaeological Assemblage	LBG	70000	75000	NA	NA	NA	NA	OSL (optically stimulated thermoluminescence) dating	NA	Pre-Still Bay	1	NA	NA	72500	5000	72500	5000		NA	5a	17.8967	101.053	5	1030	49.0056	74.2942	7.0971	26.9142	326	17.8967	343.91	26.9142	7.0971	19.8172	21.7821	14.4196	21.7821	13.2865	1212.63	271.6	25.2156	0.731504	552.378
Sibudu Cave	436-450	South Africa	rock shelter	-29.5226	31.0859	Sibudu Cave LGB2, LGB3 Archaeological Assemblage	LBG2, LBG3	70500	75900	NA	NA	NA	NA	OSL (optically stimulated thermoluminescence) dating	NA	Pre-Still Bay	1	NA	NA	73200	5400	73200	5400		NA	5a	18.2409	103.328	5	1102	48.7815	74.64	7.27024	27.1706	342	18.2409	329.611	27.1706	7.27024	19.9003	21.9623	16.3641	21.9623	13.7473	1239.94	256.996	17.629	0.665117	540.882
Sibudu Cave	436-450	South Africa	rock shelter	-29.5226	31.0859	Sibudu Cave RGS+RGS2 Archaeological Assemblage	RGS	68100	72900	NA	NA	NA	NA	OSL (optically stimulated thermoluminescence) dating	NA	Still Bay	1	NA	NA	70500	4800	70500	4800		NA	4	17.7034	103.119	5	999	49.3282	75.312	7.00649	26.8589	314	17.7034	340.581	26.8589	7.00649	19.8524	21.6995	13.3025	21.6995	13.3025	1237.43	252.978	34.6004	0.642675	534.994
Uan Tabu	451452	Libya	rock shelter	24.8597	10.5283	Uan Tabu Layer 21 Archaeological Assemblage	Unit IV	51000	71000	NA	NA	NA	NA	OSL (optically stimulated thermoluminescence) dating	NA	Aterian	1	NA	NA	61000	20000	61000	20000		NA	4	18.6475	3.33491	21	46	28.8269	34.4726	1.67714	36.8743	13	18.6475	793.039	36.8743	1.67714	35.1971	19.7264	28.3079	28.3079	9.30972	40.0189	14.9956	0	1.43548	21.3992
Uan Tabu	451452	Libya	rock shelter	24.8597	10.5283	Uan Tabu Layer 22 Archaeological Assemblage	Unit IV	51000	71000	NA	NA	NA	NA	OSL (optically stimulated thermoluminescence) dating	NA	Aterian	1	NA	NA	61000	20000	61000	20000		NA	4	18.6475	3.33491	21	46	28.8269	34.4726	1.67714	36.8743	13	18.6475	793.039	36.8743	1.67714	35.1971	19.7264	28.3079	28.3079	9.30972	40.0189	14.9956	0	1.43548	21.3992
Uan Tabu	451452	Libya	rock shelter	24.8597	10.5283	Uan Tabu Layer 23 Archaeological Assemblage	Unit IV	51000	71000	NA	NA	NA	NA	OSL (optically stimulated thermoluminescence) dating	NA	Aterian	1	NA	NA	61000	20000	61000	20000		NA	4	18.6475	3.33491	21	46	28.8269	34.4726	1.67714	36.8743	13	18.6475	793.039	36.8743	1.67714	35.1971	19.7264	28.3079	28.3079	9.30972	40.0189	14.9956	0	1.43548	21.3992
Uan Tabu	451452	Libya	rock shelter	24.8597	10.5283	Uan Tabu Layer 24 Archaeological Assemblage	Unit IV	51000	71000	NA	NA	NA	NA	OSL (optically stimulated thermoluminescence) dating	NA	Aterian	1	NA	NA	61000	20000	61000	20000		NA	4	18.6475	3.33491	21	46	28.8269	34.4726	1.67714	36.8743	13	18.6475	793.039	36.8743	1.67714	35.1971	19.7264	28.3079	28.3079	9.30972	40.0189	14.9956	0	1.43548	21.3992
Uan Tabu	451452	Libya	rock shelter	24.8597	10.5283	Uan Tabu Layer 25 Archaeological Assemblage	Unit IV	51000	71000	NA	NA	NA	NA	OSL (optically stimulated thermoluminescence) dating	NA	Aterian	1	NA	NA	61000	20000	61000	20000		NA	4	18.6475	3.33491	21	46	28.8269	34.4726	1.67714	36.8743	13	18.6475	793.039	36.8743	1.67714	35.1971	19.7264	28.3079	28.3079	9.30972	40.0189	14.9956	0	1.43548	21.3992
Umbeli belli	453454	South Africa	rock shelter	-30.3106	30.6858	AH 7 assemblage	GH 7	25900	32200	NA	NA	NA	NA	OSL (optically stimulated thermoluminescence) dating	NA	Final MSA	1	NA	NA	29050	6300	29050	6300		NA	3	16.7503	98.3814	5	1001	52.4062	77.8597	7.37991	23.5827	407	16.7503	217.185	23.5827	7.37991	16.2028	19.2034	14.0525	19.3179	14.0525	1180.58	209.315	33.4193	0.497502	460.115
Umhlatuzana	228,303-305	South Africa	rock shelter	-29.8104	30.7542	unit RBSXX, level 22	unit RBSXX, level 22	56500	63500	NA	NA	NA	NA	OSL (optically stimulated thermoluminescence) dating	NA	Howiesonspoort	NA	1	NA	60000	7000	60000	7000		NA	4	16.5132	81.2896	5	634	51.575	74.2744	5.92201	23.8787	176	16.5132	233.098	23.8787	5.92201	17.9567	18.5209	13.2992	19.0826	13.2992	975.475	166.367	23.1001	0.602406	368.089
Umhlatuzana	228,303-305	South Africa	rock shelter	-29.8104	30.7542	unit RBSXXIII, level 25	unit RBSXXIII, level 25	65800	75200	NA	NA	NA	NA	OSL (optically stimulated thermoluminescence) dating	NA	Pre-Howiesonspoort	NA	1	NA	70500	9400	70500	9400		NA	4	16.6573	86.0326	5	605	50.4841	74.2268	5.55647	25.8082	182	16.6573	348.684	25.8082	5.55647	20.2517	20.7611	12.1516	20.7611	12.1516	1032.39	159.167	12.4215	0.648864	453.422
Varsche Rivier 003	455456	South Africa	rock shelter	-31.5243	18.6039	Varsche Rivier 003 AL 06 Archaeological Assemblage	GH 6	56500	65200	NA	NA	NA	NA	OSL (optically stimulated thermoluminescence) dating	NA	Early MSA	1	NA	NA	60850	8700	60850	8700		NA	4	16.0917	16.0567	13	143	31.3169	58.3352	4.59269	28.2406	89	16.0917	358.819	28.2406	4.59269	23.6479	11.2233	19.7305	19.7593	11.2233	192.681	46.2917	0	1.09745	122.433
Varsche Rivier 003	455456	South Africa	rock shelter	-31.5243	18.6039	Varsche Rivier 003 AL 07 Archaeological Assemblage	GH 6	56500	65200	NA	NA	NA	NA	OSL (optically stimulated thermoluminescence) dating	NA	Early MSA	1	NA	NA	60850	8700	60850	8700		NA	4	16.0917	16.0567	13	143	31.3169	58.3352	4.59269	28.2406	89	16.0917	358.819	28.2406	4.59269	23.6479	11.2233	19.7305	19.7593	11.2233	192.681	46.2917	0	1.09745	122.433
Varsche Rivier 003	455456	South Africa	rock shelter	-31.5243	18.6039	Varsche Rivier 003 AL 04 Archaeological Assemblage	GH 3	42900	48500	NA	NA	NA	NA	OSL (optically stimulated thermoluminescence) dating	NA	Howiesonspoort	1	NA	NA	45700	5600	45700	5600		NA	3	16.0961	17.4638	13	135	31.9795	59.8316	3.83069	29.5194	76	16.0961	429.585	29.5194	3.83069	25.6887	10.4498	20.8237	21.0323	10.4498	209.566	47.0015	0	1.02662	129.826
Varsche Rivier 003	455456	South Africa	rock shelter	-31.5243	18.6039	Varsche Rivier 003 AL 04 Archaeological Assemblage	GH 4	42900	48500	NA	NA	NA	NA	OSL (optically stimulated thermoluminescence) dating	NA	Howiesonspoort	1	NA	NA	45700	5600	45700	5600		NA	3	16.0961	17.4638	13	135	31.9795	59.8316	3.83069	29.5194	76	16.0961	429.585	29.5194	3.83069	25.6887	10.4498	20.8237	21.0323	10.4498	209.566	47.0015	0	1.02662	129.826
Varsche Rivier 003	455456	South Africa	rock shelter	-31.5243	18.6039	Varsche Rivier 003 AL 05 Archaeological Assemblage	GH 5	44800	64600	NA	NA	NA	NA	OSL (optically stimulated thermoluminescence) dating	NA	Still Bay	1	NA	NA	54700	19800	54700	19800		NA	3	15.8925	16.012	13	134	31.4947	58.9052	3.74999	28.6353	81	15.8925	416.828	28.6353	3.74999	24.8853	10.2751	20.2998	20.2998	10.2751	192.144	45.8879	0	1.14848	126.282
Waterfall Bluff	457	South Africa	rock shelter	-31.4336	29.8222	LBCS Otis	LBCS Otis	20800	23400	NA	NA	NA	NA	OSL (optically stimulated thermoluminescence) dating	NA	LSA	NA	1	NA	22100	2600	22100	2600		NA	2	14.4854	89.1995	5	782	50.3119	74.1087	5.54998	22.253	276	14.4854	291.425	22.253	5.54998	16.703	17.9633	11.8141	17.9633	10.9511	1070.39	173.423	8.90742	0.608052	498.701
Waterfall Bluff	457	South Africa	rock shelter	-31.4336	29.8222	LBCS Kate	LBCS Kate	25700	29900	NA	NA	NA	NA	OSL (optically stimulated thermoluminescence) dating	NA	LSA	NA	1	NA	27800	4200	27800	4200		NA	2	14.7219	87.82	5	905	50.5282	74.2438	6.13005	21.7204	326	14.7219	237.979	21.7204	6.13005	15.5903	17.3482	11.7259	17.5269	11.7259	1053.84	157.73	12.3476	0.536378	429.861
Waterfall Bluff	457	South Africa	rock shelter	-31.4336	29.8222	LBCS Colton	LBCS Colton	33400	41800	NA	NA	NA	NA	OSL (optically stimulated thermoluminescence) dating	NA	LSA	NA	1	NA	37600	8400	37600	8400		NA	3	15.2653	80.2847	5	888	50.0492	72.5416	6.89854	22.135	314	15.2653	230.616	22.135	6.89854	15.2364	18.1044	12.3291	18.1044	12.3291	963.417	184.643	4.18533	0.663058	429.307
APS-I	458	Malawi	open air	-9.94224	33.8809	upper dated assemblage	upper dated assemblage	15100	17500	NA	NA	NA	NA	OSL (optically stimulated thermoluminescence) dating	NA	MSA	NA	1	NA	16300	2400	16300	2400		NA	2	19.8665	113.037	13	540	64.6077	82.3967	11.5213	27.9815	326	19.8665	122.584	27.9815	11.5213	16.4602	20.0581	18.4792	21.429	18.3931	1356.45	316.825	0.439415	1.08319	805.517
BRU-I	458	Malawi	open air	-9.94224	33.8809	upper dated assemblage	upper dated assemblage	26000	32000	NA	NA	NA	NA	OSL (optically stimulated thermoluminescence) dating	NA	MSA	NA	1	NA	29000	6000	29000	6000		NA	2	20.2187	103.853	13	498	63.8625	79.3336	12.0708	29.5674	326	20.2187	180.162	29.5674	12.0708	17.4966	19.6253	19.1398	22.8836	18.4995	1246.24	262.468	0	1.04618	706.394
BRU-I	458	Malawi	open air	-9.94224	33.8809	lowest dated assemblage	lowest dated assemblage	49000	59000	NA	NA	NA	NA	OSL (optically stimulated thermoluminescence) dating	NA	MSA	NA	1	NA	54000	10000	54000	10000		NA	3	20.7532	103.691	13	582	63.1509	80.1242	11.9716	30.3561	326	20.7532	197.288	30.3561	11.9716	18.3845	20.3708	20.7104	23.6473	18.6773	1244.29	259.933	0	1.03623	676.369
BRU-II	458	Malawi	open air	-9.94243	33.8808	preliminary assemblage, three ages	preliminary assemblage, three ages	30000	47000	NA	NA	NA	NA	OSL (optically stimulated thermoluminescence) dating	NA	MSA	NA	1	NA	38500	17000	38500	17000		NA	3	20.3002	106.817	13	556	64.9691	81.9043	12.0008	28.753	326	20.3002	126.084	28.753	12.0008	16.7522	20.2779	19.7462	21.9997	18.8728	1281.81	271.414	0	1.05247	735.962
CHA-I	458	Malawi	open air	-9.95621	33.892	dense assemblage, two ages	dense assemblage, two ages	36895	47515	NA	NA	NA	NA	OSL (optically stimulated thermoluminescence) dating	NA	MSA	NA	1	NA	42205	10620	42205	10620		NA	3	20.0697	105.443	13	520	64.9062	81.9714	11.3955	28.5507	326	20.0697	156.325	28.5507	11.3955	17.1552	20.4986	18.2312	21.9168	18.0167	1265.32	275.73	0.164276	1.0726	736.09
CHA TP 7	458	Malawi	open air	-9.94557	33.8753	lowest dated assemblage	lowest dated assemblage	85000	99000	NA	NA	NA	NA	OSL (optically stimulated thermoluminescence) dating	NA	MSA	NA	1	NA	92000	14000	92000	14000		NA	5b	21.8897	106.853	13	624	64.8271	80.643	12.2793	30.3101	346	21.8897	172.585	30.3101	12.2793	18.0307	23.2732	21.5626	23.3055	19.4538	1282.24	318.863	0	1.11643	782.569
CHA/BRU TP 20	458	Malawi	open air	-9.94287	33.8809	second from uppermost	second from uppermost	19000	21000	NA	NA	NA	NA	OSL (optically stimulated thermoluminescence) dating	NA	MSA	NA	1	NA	20000	2000	20000	2000		NA	2	19.4213	112.989	13	463	65.3884	82.5573	11.0237	27.4639	314	19.4213	143.461	27.4639	11.0237	16.4402	19.9795	17.7087	20.9543	17.5072	1355.86	295.205	0	1.10856	809.635
CHA/BRU TP 20	458	Malawi	open air	-9.94287	33.8809	third from uppermost	third from uppermost	29000	33000	NA	NA	NA	NA	OSL (optically stimulated thermoluminescence) dating	NA	MSA	NA	1	NA	31000	4000	31000	4000		NA	3	20.2758	105.924	13	515	64.4839	81.2728	12.4753	29.3649	326	20.2758	155.315	29.3649	12.4753	16.8896	19.6476	19.3794	22.6232	18.896	1271.09	265.57	3.16979	1.02371	717.009
CHA/BRU TP 20	458	Malawi	open air	-9.94287	33.8809	fourth from uppermost	fourth from uppermost	44000	48000	NA	NA	NA	NA	OSL (optically stimulated thermoluminescence) dating	NA	MSA	NA	1	NA	46000	4000	46000	4000		NA	3	20.5459	106.004	13	555	64.6217	81.3798	11.3931	29.5855	326	20.5459	188.34	29.5855	11.3931	18.1924	21.0894	19.3903	22.7441	18.1712	1272.05	287.74	0	1.08668	749.983
CHA/BRU TP 20	458	Malawi	open air	-9.94287	33.8809	fifth from uppermost	fifth from uppermost	47000	55000	NA	NA	NA	NA	OSL (optically stimulated thermoluminescence) dating	NA	MSA	NA	1	NA	51000	8000	51000	8000		NA	3	20.8357	106.144	13	576	64.2621	82.0413	11.7329	30.3707	326	20.8357	202.065	30.3707	11.7329	18.6378	20.8242	20.166	23.556	18.5056	1273.73	277.4	0	1.06459	708.364
SS TP 7	458	Malawi	open air	-9.99686	33.9075	MSA assemblage	MSA assemblage	38000	52000	NA	NA	NA	NA	OSL (optically stimulated thermoluminescence) dating	NA	MSA	NA	1	NA	45000	14000	45000	14000		NA	3	20.5459	106.004	13	555	64.6217	81.3798	11.3931	29.5855	326	20.5459	188.34	29.5855	11.3931	18.1924	21.0894	19.3903	22.7441	18.1712	1272.05	287.74	0	1.08668	749.983
SS TP 16	458	Malawi	open air	-10.0018	33.9081	middle MSA assemblage	middle MSA assemblage	62000	72000	NA	NA	NA	NA	OSL (optically stimulated thermoluminescence) dating	NA	MSA	NA	1	NA	67000	10000	67000	10000		NA	4	17.3932	119.212	5	442	67.1956	82.436	7.44792	26.0561	176	17.3932	167.009	26.0561	7.44792	18.6082	18.3498	17.9184	18.8877	15.0802	1430.55	324.926	0	1.05218	819.167
VIN-I	458	Malawi	open air	-10.4144	34.1958	preliminary assemblage	preliminary assemblage	63000	73000	NA	NA	NA	NA	OSL (optically stimulated thermoluminescence) dating	NA	MSA	NA	1	NA	68000	10000	68000	10000		NA	4	20.211	113.598	13	591	63.38	81.4526	11.2731	27.8695	326	20.211	151.347	27.8695	11.2731	16.5964	21.2761	18.7791	21.3913	18.0435	1363.18	290.842	4.09234	1.04625	746.756
WW-I	458	Malawi	open air	-10.2751	34.0347	preliminary assemblage	preliminary assemblage	30000	34000	NA	NA	NA	NA	OSL (optically stimulated thermoluminescence) dating	NA	MSA	NA	1	NA	32000	4000	32000	4000		NA	3	19.9856	113.602	13	596	63.2241	81.8091	11.8216	28.5708	340	19.9856	138.529	28.5708	11.8216	16.7492	20.0779	19.7996	21.9555	18.4159	1363.23	274.038	3.59017	0.961202	728.33
Putslaagte 1	282399	South Africa	open air	-31.94	19.18	Putslaagte 1 Archaeological Horizon Archaeological Assemblage	Lower Unit	53500	64100	NA	NA	NA	NA	OSL (optically stimulated thermoluminescence) dating only	NA	Later MSA	1	NA	1	58800	10600	58800	10600		NA	4	15.0664	16.8051	21	42	27.8683	54.5763	2.404	28.8338	26	15.0664	443.071	28.8338	2.404	26.4298	9.05869	19.8644	19.8644	9.05869	201.661	51.6071	0	1.16661	139.577
Putslaagte 1	282399	South Africa	open air	-31.94	19.18	Putslaagte 1 Archaeological Horizon Archaeological Assemblage	Upper Unit	55600	66000	NA	NA	NA	NA	OSL (optically stimulated thermoluminescence) dating only	NA	Later MSA	1	NA	1	60800	10400	60800	10400		NA	4	15.1022	18.1529	21	41	28.2783	54.8564	2.60325	28.6564	31	15.1022	421.012	28.6564	2.60325	26.0531	9.39929	19.5413	19.5413	9.39929	217.835	53.7495	0	1.08981	139.533
Putslaagte 8	282	South Africa	rock shelter	-31.9373	19.155	CGBSS 8-11 (LSA)	CGBSS 8-11 (LSA)	15800	18200	NA	NA	NA	NA	OSL (optically stimulated thermoluminescence) dating only		LSA	NA	1	NA	17000	2400	17000	2400		NA	2	14.1236	19.5887	21	43	26.3557	53.3243	1.83524	28.7347	31	14.1236	441.66	28.7347	1.83524	26.8995	8.57262	19.1382	19.5081	8.57262	235.064	54.2423	0	0.991193	145.453
Putslaagte 8	282	South Africa	rock shelter	-31.9373	19.155	CGBSS 12-15 (Robberg)	CGBSS 12-15 (Robberg)	16600	19000	NA	NA	NA	NA	OSL (optically stimulated thermoluminescence) dating only		LSA (Robberg)	NA	1	NA	17800	2400	17800	2400		NA	2	13.9557	20.6539	21	43	26.8757	53.8724	1.65733	28.5072	31	13.9557	439.122	28.5072	1.65733	26.8498	8.48427	18.975	19.3472	8.48427	247.846	58.7797	0	1.00968	156.197
Putslaagte 8	282	South Africa	rock shelter	-31.9373	19.155	CGBSS 23 - FOBSS 1 (HP/SB)	CGBSS 23 - FOBSS 1 (HP/SB)	57700	70900	NA	NA	NA	NA	OSL (optically stimulated thermoluminescence) dating only		Howiesonspoort/Still Bay	NA	1	NA	64300	13200	64300	13200		NA	4	14.8286	19.4103	21	49	27.3338	54.3959	2.45221	28.7576	31	14.8286	405.991	28.7576	2.45221	26.3053	9.44909	19.3304	19.5512	9.44909	232.924	55.6613	0	0.962652	138.235
Putslaagte 8	282	South Africa	rock shelter	-31.9373	19.155	FOBSS 2-5 (Early MSA)	FOBSS 2-5 (Early MSA)	69500	81500	NA	NA	NA	NA	OSL (optically stimulated thermoluminescence) dating only		Early MSA	NA	1	NA	75500	12000	75500	12000		NA	5a	14.9399	16.6824	21	38	28.5465	56.165	2.09328	29.5037	26	14.9399	479.405	29.5037	2.09328	27.4104	8.59294	20.3537	20.3537	8.59294	200.189	53.8345	0	1.18773	137.197
White Paintings Rock Shelter	307-309	Botswana	rock shelter	-18.7706	21.748	White Paintings Rock Shelter Unit 3bArchaeological Assemblage	Unit 3b	18700	22500	NA	NA	NA	NA	OSL (optically stimulated thermoluminescence) dating only		LSA	NA	1	NA	20600	3800	20600	3800		NA	2	18.3142	34.0837	13	277	48.4873	70.6717	2.28331	29.3258	101	18.3142	417.09	29.3258	2.28331	27.0425	21.9977	12.5755	22.4611	12.5755	409.004	89.6184	0	0.904448	232.649
White Paintings Rock Shelter	307-309	Botswana	rock shelter	-18.7706	21.748	White Paintings Rock Shelter Unit 6-7a Archaeological Assemblage	Unit 6	33200	38400	NA	NA	NA	NA	OSL (optically stimulated thermoluminescence) dating only	NA	ELSA	1	NA	1	35800	5200	35800	5200		NA	3	19.4028	36.8305	13	326	48.3957	69.9601	3.65019	29.9998	101	19.4028	327.166	29.9998	3.65019	26.3496	21.8763	14.8407	22.4225	14.8407	441.966	109.76	0.631749	0.835653	200.004
White Paintings Rock Shelter	307-309	Botswana	rock shelter	-18.7706	21.748	White Paintings Rock Shelter Unit 9a-11 Archaeological Assemblage	Unit 9b	50700	60100	NA	NA	NA	NA	OSL (optically stimulated thermoluminescence) dating only	NA	MSA	1	NA	1	55400	9400	55400	9400		NA	3	20.3881	25.6062	13	312	44.4531	66.1785	3.8453	32.7745	101	20.3881	383.521	32.7745	3.8453	28.9292	24.1024	15.2852	24.1024	15.1152	307.274	56.5354	0	0.850514	148.81
Klein Kliphuis	265-270	South Africa	rock shelter	-32.1202	18.9263	Klein Kliphuis Unit Di Archaeological Assemblage	Unit Di	18561	34000	NA	NA	18561	18767	OSL (optically stimulated thermoluminescence) dating, 14C (radiocarbon) dating	NA	Final MSA	1	NA	1	26280.5	15439	27777	295	southern	NA	2	14.8675	25.5904	13	143	29.19	58.4231	3.73039	27.7611	101	14.8675	385.731	27.7611	3.73039	24.0307	9.83564	19.2801	19.2801	9.83564	307.084	66.0811	0	0.997825	188.087
Diepkloof Rock Shelter	225,387-389	South Africa	rock shelter	-32.3869	18.453	L6-M6 Fox-Fanie	L6-M6 Fox-Fanie	76000	94000	NA	NA	NA	NA	OSL (optically stimulated thermoluminescence) dating, TL (thermoluminescence) dating	Luminescence ages are averages of dates obtained from multiple samples from the same layer. Previous dates by Jacobs et al. (2008) are probably wrong in underestimating true ages (sensu Tribolo et al. 2013)	Howiesonspoort	1	NA	NA	85000	18000	85000	18000		NA	5a	16.6755	23.0055	13	183	29.6038	58.6282	4.91725	29.8246	101	16.6755	431.953	29.8246	4.91725	24.9073	10.9413	21.2657	21.713	10.9413	276.066	64.4334	0	1.03095	173.796
Diepkloof Rock Shelter	225,387-389	South Africa	rock shelter	-32.3869	18.453	L6-M6 John	L6-M6 John	69000	85000	NA	NA	NA	NA	OSL (optically stimulated thermoluminescence) dating, TL (thermoluminescence) dating	Luminescence ages are averages of dates obtained from multiple samples from the same layer. Previous dates by Jacobs et al. (2008) are probably wrong in underestimating true ages (sensu Tribolo et al. 2013)	Howiesonspoort	1	NA	NA	77000	16000	77000	16000		NA	5a	15.8787	23.7869	13	159	30.6453	60.2005	4.40891	28.6366	101	15.8787	412.205	28.6366	4.40891	24.2277	10.4194	20.4177	20.4177	10.4194	285.442	66.1815	0	1.03749	176.89
Diepkloof Rock Shelter	225,387-389	South Africa	rock shelter	-32.3869	18.453	L6-M6 Noel	L6-M6 Noel	90000	110000	NA	NA	NA	NA	OSL (optically stimulated thermoluminescence) dating, TL (thermoluminescence) dating	Luminescence ages are averages of dates obtained from multiple samples from the same layer. Previous dates by Jacobs et al. (2008) are probably wrong in underestimating true ages (sensu Tribolo et al. 2013)	Pre-Still Bay	1	NA	NA	100000	20000	100000	20000		NA	5c	16.2588	24.8076	13	160	31.493	61.1542	3.88439	29.3829	76	16.2588	456.54	29.3829	3.88439	25.4985	10.5761	21.2276	21.2276	10.0906	297.691	71.5197	0	1.07678	187.542
Diepkloof Rock Shelter	225,387-389	South Africa	rock shelter	-32.3869	18.453	L6-M6 Kim	L6-M6 Kim	99000	119000	NA	NA	NA	NA	OSL (optically stimulated thermoluminescence) dating, TL (thermoluminescence) dating	Luminescence ages are averages of dates obtained from multiple samples from the same layer. Previous dates by Jacobs et al. (2008) are probably wrong in underestimating true ages (sensu Tribolo et al. 2013)	Still Bay	1	NA	NA	109000	20000	109000	20000		NA	5d	17.315	15.8301	13	240	33.1404	64.4366	7.82039	28.1813	115	17.315	304.176	28.1813	7.82039	20.3609	13.5801	20.205	20.9988	13.5801	189.961	41.907	0	0.984486	107.749
Diepkloof Rock Shelter	225,387-389	South Africa	rock shelter	-32.3869	18.453	OB5 Intermediate Howiesonspoort	OB5 Intermediate Howiesonspoort	57000	73000	NA	NA	NA	NA	OSL (optically stimulated thermoluminescence) dating, TL (thermoluminescence) dating	NA	Intermediate Howiesonspoort	NA	1	NA	65000	16000	65000	16000		NA	4	15.0953	13.9905	13	120	29.4173	62.7997	3.97826	27.7098	79	15.0953	442.614	27.7098	3.97826	23.7315	9.6516	20.3115	20.468	9.6516	167.886	40.8013	0	1.04909	107.881
Klasies River Mouth Cave 1	118,119,228,335-337	South Africa	cave	-34.1082	24.3918	KRM Cave 1 Layer 15 Member SAS	KRM Cave 1 Layer 15 Member SAS	65800	76000	NA	NA	NA	NA	OSL (optically stimulated thermoluminescence) dating, TL (thermoluminescence) dating		MSA II	NA	1	NA	70900	10200	70900	10200		NA	4	12.4335	52.8196	15	522	43.0794	68.1828	3.98083	21.4708	176	12.4335	307.678	21.4708	3.98083	17.49	11.8268	9.52978	16.2589	8.5806	633.835	83.5357	20.9652	0.340161	193.315
Klasies River Mouth Cave 1	118,119,228,335-337	South Africa	cave	-34.1082	24.3918	KRM Cave 1 Layer 16 Member SAS	KRM Cave 1 Layer 16 Member SAS	61900	74900	NA	NA	NA	NA	OSL (optically stimulated thermoluminescence) dating, TL (thermoluminescence) dating	NA	MSA II	NA	1	NA	68400	13000	68400	13000		NA	4	11.9742	57.2423	15	503	43.8239	68.2178	3.65895	20.76	199	11.9742	293.248	20.76	3.65895	17.101	11.2091	9.19133	15.5928	8.30869	686.908	88.0914	17.7973	0.340047	202.987
Taforalt	403-408	Morocco	cave	34.8106	-2.40833	Taforalt Main Sequence Group E	Taforalt Main Sequence Group E	73400	91500	NA	NA	NA	NA	OSL (optically stimulated thermoluminescence) dating, TL (thermoluminescence) dating, U series (uranium-thorium) dating	NA	MSA	NA	1	NA	82450	18100	82450	18100		NA	5a	13.6075	33.0299	13	157	44.3371	61.9776	-0.0180471	35.1838	89	13.6075	830.654	35.1838	-0.0180471	35.2018	6.58339	25.4197	25.4197	5.57924	396.359	64.4652	0	0.613615	176.829
Pinnacle Point 13b	425-432	South Africa	cave	-34.2078	22.0895	Pinnacle Point 13b West 5c Archaeological Assemblage	Western Area LB Sand 1	86000	95800	NA	NA	NA	NA	OSL (optically stimulated thermoluminescence) dating, U series (uranium-thorium) dating	NA	MSA	1	NA	NA	90900	9800	90900	9800		NA	5b	16.4524	55.123	13	381	50.6054	74.4709	10.1752	23.2366	214	16.4524	186.222	23.2366	10.1752	13.0614	14.8213	18.5086	18.7859	14.2849	661.476	76.6313	33.375	0.240669	198.907
Pinnacle Point 13b	425-432	South Africa	cave	-34.2078	22.0895	Lower Roof Spall Eastern Area	Lower Roof Spall Eastern Area	106000	114000	NA	NA	NA	NA	OSL (optically stimulated thermoluminescence) dating, U series (uranium-thorium) dating	NA	MSA	NA	1	NA	110000	8000	110000	8000		NA	5d	16.3157	30.1515	5	504	49.3487	69.8736	7.72429	24.0957	126	16.3157	271.824	24.0957	7.72429	16.3715	17.1544	13.7328	19.5927	12.8299	361.818	50.8552	13.4737	0.409544	125.962
Grotte des Contrebandiers	40149150158	Morocco	cave	33.922	-6.962	Grotte des Contrebandiers 6a+6b	6a+6b	108000	116000	NA	NA	NA	NA	OSL single grain dating, weighted mean age 4 samples 112+/-4	NA	Maghrebian Mousterian	NA	1	NA	112000	8000	112000	8000		NA	5d	15.7318	46.3505	5	443	48.403	73.1785	4.99407	28.9557	151	15.7318	458.113	28.9557	4.99407	23.9616	10.6561	21.3187	21.5134	10.3647	556.206	93.2852	0	0.756492	250.096
Grotte des Contrebandiers	40149150158	Morocco	cave	33.922	-6.962	Grotte des Contrebandiers 6c	6c	117000	127000	NA	NA	NA	NA	OSL single grain dating, weighted mean age 4 samples 122+/-5	NA	Maghrebian Mousterian	NA	1	NA	122000	10000	122000	10000		NA	5e	16.9553	41.3228	5	446	46.6377	70.2619	6.51938	30.1212	151	16.9553	495.141	30.1212	6.51938	23.6018	12.0212	21.371	23.7383	11.7829	495.873	96.608	0	0.796187	224.796
Grotte des Contrebandiers	40149150158	Morocco	cave	33.922	-6.962	Grotte des Contrebandiers CEA 4+IV-2	CEA 4+IV-2	92000	100000	NA	NA	NA	NA	OSL single grain dating, weighted mean age 4 samples 96+/-4	NA	Aterian	NA	1	NA	96000	8000	96000	8000		NA	5c	15.2828	66.4757	5	382	49.6279	74.0714	5.1472	28.2276	151	15.2828	460.036	28.2276	5.1472	23.0803	11.6602	21.8824	21.8824	10.5577	797.708	164.149	1.86647	0.868735	423.757
Grotte des Contrebandiers	40149150158	Morocco	cave	33.922	-6.962	Grotte des Contrebandiers CEA 4d+V-1b+V-2	CEA 4d+V-1b+V-2	103000	111000	NA	NA	NA	NA	OSL single grain dating, weighted mean age 5 samples 107+/-4	NA	Aterian	NA	1	NA	107000	8000	107000	8000		NA	5d	14.5339	47.6761	15	266	47.5939	75.6828	3.16359	29.8265	101	14.5339	597.962	29.8265	3.16359	26.6629	9.6051	23.0008	23.0008	8.41395	572.114	101.452	1.04156	0.803152	276.983
Grotte des Contrebandiers	40149150158	Morocco	cave	33.922	-6.962	Grotte des Contrebandiers 5a+5b+5c	5a+5b+5c	112000	118000	NA	NA	NA	NA	OSL single grain dating, weighted mean age 9 samples 115+/-3	NA	Maghrebian Mousterian	NA	1	NA	115000	6000	115000	6000		NA	5d	16.5825	40.1798	5	433	45.2158	70.8919	6.10197	27.227	140	16.5825	415.471	27.227	6.10197	21.125	13.0976	20.9431	22.2197	11.7715	482.157	72.4874	0	0.729943	209.448
Blombos Cave	27,28,37,134,143,341-347	South Africa	cave	-34.4132	21.2182	BBC M2 Archaeological Assemblage	Unit CGABh1	73000	90400	NA	NA	NA	NA	stratigraphy	NA	MSA	1	NA	NA	81700	17400	81700	17400		NA	5a	16.8527	57.5008	5	680	47.6072	69.3598	9.49181	24.0649	214	16.8527	166.953	24.0649	9.49181	14.5731	17.6124	18.7659	18.8258	14.8234	690.009	86.3317	40.5605	0.230077	207.558
Blombos Cave	27,28,37,134,143,341-347	South Africa	cave	-34.4132	21.2182	BBC M2 Archaeological Assemblage	Unit CGABh1	73000	90400	NA	NA	NA	NA	stratigraphy	NA	Still Bay	1	NA	NA	81700	17400	81700	17400		NA	5a	16.8527	57.5008	5	680	47.6072	69.3598	9.49181	24.0649	214	16.8527	166.953	24.0649	9.49181	14.5731	17.6124	18.7659	18.8258	14.8234	690.009	86.3317	40.5605	0.230077	207.558
El Mnasra	41,152,155,355,357,412,415-417	Morocco	cave	33.928	-6.954	El Mnasra Unit 7a+b Archaeological Assemblage	Unit 7a	104300	117200	NA	NA	NA	NA	stratigraphy	NA	Aterian	1	NA	NA	110750	12900	110750	12900		NA	5d	15.4119	44.987	15	364	46.8364	72.9492	3.62985	29.3986	101	15.4119	532.538	29.3986	3.62985	25.7687	10.3756	22.6241	22.6241	9.57317	539.844	84.5935	0	0.718	240.184
Goda Buticha	194195	Ethiopia	cave	9.52	41.64	Goda Buticha Lower Complex II Layers IId-IIf Archaeological Assemblage	IIe	34000	46000	NA	NA	NA	NA	stratigraphy	NA	Later MSA	1	NA	NA	40000	12000	40000	12000		NA	3	21.7035	48.3247	13	350	44.0708	78.4525	8.35592	32.4637	101	21.7035	339.563	32.4637	8.35592	24.1078	24.5676	17.3848	25.0724	16.8785	579.897	94.6917	15.2364	0.596705	250.509
Highlands	259261	South Africa	rock shelter	-31.83	25.57	Highlands Lower Member Unit A-D Archaeological Assemblage	Highlands Lower Member Unit B	30360	40100	NA	NA	NA	NA	stratigraphy	NA	MSA	1	NA	NA	35230	9740	35230	9740		NA	3	12.1835	23.5841	20	133	33.4803	52.675	-2.28727	26.1003	207	12.1835	442.373	26.1003	-2.28727	28.3876	16.8769	6.27416	17.1705	6.27416	283.009	87.7157	0	0.994582	161.397
Highlands	259261	South Africa	rock shelter	-31.83	25.57	Highlands Lower Member Unit A-D Archaeological Assemblage	Highlands Lower Member Unit C	30360	40100	NA	NA	NA	NA	stratigraphy	NA	MSA	1	NA	NA	35230	9740	35230	9740		NA	3	12.1835	23.5841	20	133	33.4803	52.675	-2.28727	26.1003	207	12.1835	442.373	26.1003	-2.28727	28.3876	16.8769	6.27416	17.1705	6.27416	283.009	87.7157	0	0.994582	161.397
Pinnacle Point 5-6	35,433-435	South Africa	cave	-34.2079	22.0894	Pinnacle Point 5-6 SGS Archaeological Assemblage	SGS	56000	69000	NA	NA	NA	NA	stratigraphy	NA	MSA	1	NA	NA	62500	13000	62500	13000		NA	4	14.2286	60.9948	5	633	49.8546	76.3991	6.86226	21.8328	226	14.2286	195.053	21.8328	6.86226	14.9706	11.9899	16.7172	16.7391	11.9899	731.938	78.9713	44.5081	0.172386	213.51
Umhlatuzana	228,303-305	South Africa	rock shelter	-29.8104	30.7542	Umhlatuzana Layer 19 Archaeological Assemblage	Layer 19	34270	44500	NA	NA	NA	NA	stratigraphy	NA	Later MSA	1	NA	NA	39385	10230	39385	10230		NA	3	16.0805	92.6472	5	602	52.3378	76.7497	4.96293	24.409	176	16.0805	290.999	24.409	4.96293	19.446	19.5046	12.3697	19.5046	12.3697	1111.77	194.409	17.3301	0.556898	461.102
Umhlatuzana	228,303-305	South Africa	rock shelter	-29.8104	30.7542	Umhlatuzana Layer 16 Archaeological Assemblage	Layer 16	27020	31900	NA	NA	NA	NA	stratigraphy	NA	MSA/LSA	1	NA	NA	29460	4880	29460	4880		NA	3	16.015	90.0387	5	621	51.6816	75.6172	4.97483	23.9652	176	16.015	249.408	23.9652	4.97483	18.9904	18.6514	12.8357	18.8846	12.8357	1080.46	183.485	24.2893	0.52444	425.77
Diepkloof Rock Shelter	225,387-389	South Africa	rock shelter	-32.3869	18.453	L6-M6 Fred	L6-M6 Fred	75000	91000	NA	NA	NA	NA	TL (thermoluminescence) dating	Luminescence ages are averages of dates obtained from multiple samples from the same layer. Previous dates by Jacobs et al. (2008) are probably wrong in underestimating true ages (sensu Tribolo et al. 2013)	Howiesonspoort	1	NA	NA	83000	16000	83000	16000		NA	5a	16.7012	27.3358	13	217	31.9584	60.0609	5.43713	28.6105	126	16.7012	374.486	28.6105	5.43713	23.1734	12.2877	20.5409	20.6483	11.5937	328.029	76.4999	0	1.01184	204.721
Diepkloof Rock Shelter	225,387-389	South Africa	rock shelter	-32.3869	18.453	L6-M6 Kate	L6-M6 Kate	95000	115000	NA	NA	NA	NA	TL (thermoluminescence) dating	Luminescence ages are averages of dates obtained from multiple samples from the same layer. Previous dates by Jacobs et al. (2008) are probably wrong in underestimating true ages (sensu Tribolo et al. 2013)	Howiesonspoort	1	NA	NA	105000	20000	105000	20000		NA	5d	16.4533	20.6614	13	219	34.3189	63.2165	7.35072	25.4526	134	16.4533	237.911	25.4526	7.35072	18.1019	13.9484	18.7036	19.0323	13.1904	247.936	62.2282	0	1.12492	167.562
Diepkloof Rock Shelter	225,387-389	South Africa	rock shelter	-32.3869	18.453	L6-M6 Larry	L6-M6 Larry	99000	119000	NA	NA	NA	NA	TL (thermoluminescence) dating	Luminescence ages are averages of dates obtained from multiple samples from the same layer. Previous dates by Jacobs et al. (2008) are probably wrong in underestimating true ages (sensu Tribolo et al. 2013)	Still Bay	1	NA	NA	109000	20000	109000	20000		NA	5d	17.315	15.8301	13	240	33.1404	64.4366	7.82039	28.1813	115	17.315	304.176	28.1813	7.82039	20.3609	13.5801	20.205	20.9988	13.5801	189.961	41.907	0	0.984486	107.749
El Harhoura 1	355,412,416,459-462	Morocco	cave	33.953	-6.926	El Harhoura 1 Unit 2+1 Archaeological Assemblage	Unit 1	27350	44660	NA	NA	NA	NA	TL (thermoluminescence) dating	NA	Aterian	1	NA	NA	36005	17310	36005	17310		NA	3	12.8537	90.8915	15	226	53.1071	81.9697	3.31909	26.6492	101	12.8537	457.546	26.6492	3.31909	23.3301	9.58485	19.2585	19.2585	8.40789	1090.7	243.108	0	0.934585	613.747
Ifri n'Ammar	153,199-201	Morocco	cave	34.7846	-3.0923	Ifri n'Ammar XV	Ifri n'Ammar XV	77000	89000	NA	NA	NA	NA	TL (thermoluminescence) dating	NA	MSA	NA	1	NA	83000	12000	83000	12000		NA	5a	14.5844	38.3664	13	189	46.399	66.3811	1.62296	34.9281	107	14.5844	793.253	34.9281	1.62296	33.3051	7.85016	26.2235	26.2235	6.65516	460.397	67.1291	2.62299	0.601924	188.906
Katanda 9	262463	DRC	Open Air	-0.092663	29.5985	Sands directly above MSA	Sands directly above MSA	74000	90000	NA	NA	NA	NA	TL (thermoluminescence) dating	NA	MSA	NA	1	NA	82000	16000	82000	16000		NA	5a	20.4555	81.8414	13	672	79.0985	73.7813	12.3306	28.3273	342	20.4555	113.683	28.3273	12.3306	15.9968	21.6847	19.1587	21.983	19.1587	982.097	155.066	0	0.718568	401.646
Manzi River	390	Zambia	open air	-13.1996	31.684	Manzi River CL1 Archaeological Assemblage	CL1	73000	83000	NA	NA	NA	NA	TL (thermoluminescence) dating	NA	MSA	1	NA	NA	78000	10000	78000	10000		NA	5a	21.0153	86.68	13	440	57.6708	64.8271	8.13722	33.7492	326	21.0153	281.762	33.7492	8.13722	25.612	21.561	18.8219	24.8389	17.5586	1040.16	251.225	0	1.14259	681.325
Manzi River	390	Zambia	open air	-13.1996	31.684	Manzi River CL2 Archaeological Assemblage	CL2	73000	83000	NA	NA	NA	NA	TL (thermoluminescence) dating	NA	MSA	1	NA	NA	78000	10000	78000	10000		NA	5a	21.0153	86.68	13	440	57.6708	64.8271	8.13722	33.7492	326	21.0153	281.762	33.7492	8.13722	25.612	21.561	18.8219	24.8389	17.5586	1040.16	251.225	0	1.14259	681.325
Mumbwa	208,348-352	Zambia	rock shelter	-14.9667	27.0167	Mumbwa Unit V Archaeological Assemblage	Unit V	32000	44200	NA	NA	NA	NA	TL (thermoluminescence) dating	NA	MSA	1	NA	NA	38100	12200	38100	12200		NA	3	17.9011	80.2994	15	597	58.5075	68.5963	4.56309	28.4902	179	17.9011	238.269	28.4902	4.56309	23.9271	19.3015	14.7964	19.9397	14.412	963.593	216.397	0.862633	1.04347	571.379
Sodmein Cave	213-216	Egypt	cave	26.24	33.97	Sodmein Cave Layer J Archaeological Assemblage	Layer J	110000	126000	NA	NA	NA	NA	TL (thermoluminescence) dating	NA	Middle Paleolithic - Africa	1	NA	NA	118000	16000	118000	16000		NA	5e	21.2533	5.12799	21	79	28.7157	42.7339	7.63829	31.5184	20	21.2533	449.658	31.5184	7.63829	23.8801	23.715	17.5421	26.2814	15.2931	61.5358	8.42444	0	0.446886	22.2907
White Paintings Rock Shelter	307-309	Botswana	rock shelter	-18.7706	21.748	White Paintings Rock Shelter Unit 9a-11 Archaeological Assemblage	Unit 10b	85000	103800	NA	NA	NA	NA	TL (thermoluminescence) dating only	NA	MSA	1	NA	1	94400	18800	94400	18800		NA	5c	20.7269	33.3603	13	333	47.0137	71.8261	4.03483	32.3883	101	20.7269	507.215	32.3883	4.03483	28.3534	25.6275	14.8688	25.8602	13.7773	400.324	76.4698	0	0.854062	199.039
White Paintings Rock Shelter	307-309	Botswana	rock shelter	-18.7706	21.748	White Paintings Rock Shelter Unit 9a-11 Archaeological Assemblage	Unit 9a	59900	72900	NA	NA	NA	NA	TL (thermoluminescence) dating only	NA	MSA	1	NA	1	66400	13000	66400	13000		NA	4	18.7262	41.8343	19	485	51.0275	73.4432	2.92262	28.7974	285	18.7262	388.215	28.7974	2.92262	25.8748	21.4297	13.1418	22.4849	13.1418	502.011	135.947	1.12834	0.934509	274.116
White Paintings Rock Shelter	307-309	Botswana	rock shelter	-18.7706	21.748	White Paintings Rock Shelter Unit 7b-8b Archaological Assemblage	Unit 7b	43200	52800	NA	NA	NA	NA	TL (thermoluminescence) dating only	NA	MSA/LSA	1	NA	1	48000	9600	48000	9600		NA	3	19.0617	41.5511	13	144	50.036	72.4902	2.03694	30.6862	232	19.0617	458.614	30.6862	2.03694	28.6492	22.6997	12.6287	23.5087	12.6287	498.613	89.8927	2.27157	0.786967	232.845
Rose Cottage Cave	228,283-296	South Africa	cave	-29.2161	27.47	Rose Cottage Cave Layer BER Archaeological Assemblage	Unit BER	51800	65000	NA	NA	NA	NA	TL (thermoluminescence) dating, OSL (optically stimulated thermoluminescence) dating	NA	Howiesonspoort	1	NA	NA	58400	13200	58400	13200		NA	4	12.5572	24.3752	20	263	33.0021	50.7418	-2.89709	25.501	201	12.5572	501.41	25.501	-2.89709	28.3981	14.4926	6.06582	17.6933	5.76928	292.502	75.3098	0	1.10839	152.949
Rose Cottage Cave	228,283-296	South Africa	cave	-29.2161	27.47	Rose Cottage Cave Layer SUZ Archaeological Assemblage	Unit SUZ	52000	65200	NA	NA	NA	NA	TL (thermoluminescence) dating, OSL (optically stimulated thermoluminescence) dating	NA	Howiesonspoort	1	NA	NA	58600	13200	58600	13200		NA	4	12.5572	24.3752	20	263	33.0021	50.7418	-2.89709	25.501	201	12.5572	501.41	25.501	-2.89709	28.3981	14.4926	6.06582	17.6933	5.76928	292.502	75.3098	0	1.10839	152.949
Mumba	275-277	Tanzania	rock shelter	-3.54056	35.2964	Level V-top	Level V-top	22892	24779	NA	NA	NA	NA	U series (uranium-thorium) dating	NA	Mumba	NA	1	NA	23680	1950	23680	1950		NA	2	14.991	89.8135	5	369	80.2041	81.7315	6.88268	23.7037	151	14.991	120.027	23.7037	6.88268	16.821	15.3488	14.4609	16.5195	13.5527	1077.76	193.34	1.75896	0.883443	520.775
Nhamissimbiti	464	Mozambique	cave	-18.5324	34.8926	stratified fossiliferous speleothem	stratified fossiliferous speleothem	104642	114395	NA	NA	NA	NA	U series (uranium-thorium) dating	NA	MSA	NA	1	NA	109518	9753	109518	9753		NA	5d	23.5334	120.511	3	1079	55.9021	79.1032	15.0117	29.6695	407	23.5334	238.148	29.6695	15.0117	14.6578	26.4245	21.0915	26.6029	20.6462	1446.13	323.89	24.8631	0.860717	820.865
Pinnacle Point 13b	425-432	South Africa	cave	-34.2078	22.0895	Pinnacle Point 13b Re-deposited Disturbance Archaeological Assemblage	Eastern Area Redeposited Disturbance	88800	90200	NA	NA	NA	NA	U series (uranium-thorium) dating	NA	MSA	1	NA	NA	89500	1400	89500	1400		NA	5b	16.4524	55.123	13	381	50.6054	74.4709	10.1752	23.2366	214	16.4524	186.222	23.2366	10.1752	13.0614	14.8213	18.5086	18.7859	14.2849	661.476	76.6313	33.375	0.240669	198.907
Pinnacle Point 13b	425-432	South Africa	cave	-34.2078	22.0895	Pinnacle Point 13b West 5c Archaeological Assemblage	Western Area DB Sand 2	101200	102800	NA	NA	NA	NA	U series (uranium-thorium) dating	NA	MSA	1	NA	NA	102000	1600	102000	1600		NA	5c	16.2955	49.0146	5	571	48.9775	72.4808	9.16585	22.804	151	16.2955	185.165	22.804	9.16585	13.6381	16.7099	14.5299	18.6621	14.1183	588.175	72.4414	23.238	0.293708	193.802
Ysterfontein	465-469	South Africa	rock shelter	-33.3475	18.1514	Layer 1	Layer 1	112900	115900	NA	NA	NA	NA	U series (uranium-thorium) dating	NA	MSA	NA	1	NA	114640	3000	114640	3000		NA	5d	16.1677	35.4867	13	266	38.0708	72.8687	6.95153	27.5069	164	16.1677	354.826	27.5069	6.95153	20.5553	12.1746	20.6197	20.6197	12.1746	425.841	77.4183	1.43814	0.83837	220.433
Ysterfontein	465-469	South Africa	rock shelter	-33.3475	18.1514	Layer 2	Layer 2	113600	116000	NA	NA	NA	NA	U series (uranium-thorium) dating	NA	MSA	NA	1	NA	114840	2400	114840	2400		NA	5d	16.1677	35.4867	13	266	38.0708	72.8687	6.95153	27.5069	164	16.1677	354.826	27.5069	6.95153	20.5553	12.1746	20.6197	20.6197	12.1746	425.841	77.4183	1.43814	0.83837	220.433
Ysterfontein	465-469	South Africa	rock shelter	-33.3475	18.1514	Layer 3	Layer 3	113700	116200	NA	NA	NA	NA	U series (uranium-thorium) dating	NA	MSA	NA	1	NA	114920	2500	114920	2500		NA	5d	16.1677	35.4867	13	266	38.0708	72.8687	6.95153	27.5069	164	16.1677	354.826	27.5069	6.95153	20.5553	12.1746	20.6197	20.6197	12.1746	425.841	77.4183	1.43814	0.83837	220.433
Ysterfontein	465-469	South Africa	rock shelter	-33.3475	18.1514	Layer 4	Layer 4	113800	116300	NA	NA	NA	NA	U series (uranium-thorium) dating	NA	MSA	NA	1	NA	115030	2500	115030	2500		NA	5d	15.9579	36.4558	13	253	39.8394	75.3786	6.56203	27.0611	151	15.9579	363.178	27.0611	6.56203	20.4991	11.6053	20.2374	20.2374	11.6053	437.47	82.5747	0	0.886958	241.049
Ysterfontein	465-469	South Africa	rock shelter	-33.3475	18.1514	Layer 5	Layer 5	113900	116500	NA	NA	NA	NA	U series (uranium-thorium) dating	NA	MSA	NA	1	NA	115120	2600	115120	2600		NA	5d	15.9579	36.4558	13	253	39.8394	75.3786	6.56203	27.0611	151	15.9579	363.178	27.0611	6.56203	20.4991	11.6053	20.2374	20.2374	11.6053	437.47	82.5747	0	0.886958	241.049
Ysterfontein	465-469	South Africa	rock shelter	-33.3475	18.1514	Layer 6	Layer 6	114100	116800	NA	NA	NA	NA	U series (uranium-thorium) dating	NA	MSA	NA	1	NA	115340	2700	115340	2700		NA	5d	15.9579	36.4558	13	253	39.8394	75.3786	6.56203	27.0611	151	15.9579	363.178	27.0611	6.56203	20.4991	11.6053	20.2374	20.2374	11.6053	437.47	82.5747	0	0.886958	241.049
Ysterfontein	465-469	South Africa	rock shelter	-33.3475	18.1514	Layer 7	Layer 7	114200	117000	NA	NA	NA	NA	U series (uranium-thorium) dating	NA	MSA	NA	1	NA	115450	2800	115450	2800		NA	5d	15.9579	36.4558	13	253	39.8394	75.3786	6.56203	27.0611	151	15.9579	363.178	27.0611	6.56203	20.4991	11.6053	20.2374	20.2374	11.6053	437.47	82.5747	0	0.886958	241.049
Ysterfontein	465-469	South Africa	rock shelter	-33.3475	18.1514	Layer 8 and 9	Layer 8 and 9	114300	117100	NA	NA	NA	NA	U series (uranium-thorium) dating	NA	MSA	NA	1	NA	115520	2800	115520	2800		NA	5d	15.9579	36.4558	13	253	39.8394	75.3786	6.56203	27.0611	151	15.9579	363.178	27.0611	6.56203	20.4991	11.6053	20.2374	20.2374	11.6053	437.47	82.5747	0	0.886958	241.049
Ysterfontein	465-469	South Africa	rock shelter	-33.3475	18.1514	Layer 10	Layer 10	114300	117600	NA	NA	NA	NA	U series (uranium-thorium) dating	NA	MSA	NA	1	NA	115710	3300	115710	3300		NA	5d	15.9579	36.4558	13	253	39.8394	75.3786	6.56203	27.0611	151	15.9579	363.178	27.0611	6.56203	20.4991	11.6053	20.2374	20.2374	11.6053	437.47	82.5747	0	0.886958	241.049
Ysterfontein	465-469	South Africa	rock shelter	-33.3475	18.1514	Layer 11	Layer 11	114500	117900	NA	NA	NA	NA	U series (uranium-thorium) dating	NA	MSA	NA	1	NA	115950	3400	115950	3400		NA	5d	15.9579	36.4558	13	253	39.8394	75.3786	6.56203	27.0611	151	15.9579	363.178	27.0611	6.56203	20.4991	11.6053	20.2374	20.2374	11.6053	437.47	82.5747	0	0.886958	241.049
Ysterfontein	465-469	South Africa	rock shelter	-33.3475	18.1514	Layer 12	Layer 12	114600	118300	NA	NA	NA	NA	U series (uranium-thorium) dating	NA	MSA	NA	1	NA	116080	3700	116080	3700		NA	5e	15.9579	36.4558	13	253	39.8394	75.3786	6.56203	27.0611	151	15.9579	363.178	27.0611	6.56203	20.4991	11.6053	20.2374	20.2374	11.6053	437.47	82.5747	0	0.886958	241.049
Ysterfontein	465-469	South Africa	rock shelter	-33.3475	18.1514	Layer 13	Layer 13	114600	119600	NA	NA	NA	NA	U series (uranium-thorium) dating	NA	MSA	NA	1	NA	116340	5000	116340	5000		NA	5e	15.9579	36.4558	13	253	39.8394	75.3786	6.56203	27.0611	151	15.9579	363.178	27.0611	6.56203	20.4991	11.6053	20.2374	20.2374	11.6053	437.47	82.5747	0	0.886958	241.049
Klasies River Mouth Cave 1	118,119,228,335-337	South Africa	cave	-34.1082	24.3918	KRM Cave 1 Layer 40 Member LBS	KRM Cave 1 Layer 40 Member LBS	105200	112000	NA	NA	NA	NA	U series (uranium-thorium) dating speleothem	NA	MSA I	NA	1	NA	108600	6800	108600	6800		NA	5d	14.2288	55.196	5	810	42.0665	65.066	5.9779	22.461	251	14.2288	273.612	22.461	5.9779	16.4831	16.4784	11.458	17.5188	10.6811	662.352	77.159	28.7006	0.340932	221.801
Klasies River Mouth Cave 1	118,119,228,335-337	South Africa	cave	-34.1082	24.3918	KRM Cave 1 Layer 14 Member SAS	KRM Cave 1 Layer 14 Member SAS	91400	97800	NA	NA	NA	NA	U series (uranium-thorium) dating speleothem, mid-range value of three samples		MSA II	NA	1	NA	94600	6400	94600	6400		NA	5c	13.019	52.5807	6	598	43.556	69.4231	3.75902	22.4846	207	13.019	352.449	22.4846	3.75902	18.7256	12.4767	9.6148	17.3038	8.48027	630.969	85.8073	17.452	0.365715	194.657
Boomplaas Cave	228,231-235	South Africa	cave	-33.3833	22.1833	OCH	OCH	54900	62300	NA	NA	NA	NA	U-series (dripstone)	NA	MSA	NA	1	NA	58600	7400	58600	7400		NA	4	13.5741	29.7657	21	36	36.7333	56.8948	2.08602	25.6468	201	13.5741	362.01	25.6468	2.08602	23.5607	13.7668	17.7193	17.7193	8.61652	357.188	67.1992	0	0.665574	145.145
[truncated: 3 more columns]
