# Supplementary material for: Major expansion in the human niche preceded out of Africa dispersal
Source: Nature. 2025 Jun 18;644(8075):115–21. doi: 10.1038/s41586-025-09154-0 (PMC12328235; doi:10.1038/s41586-025-09154-0)
Supplement: Supplementary file 4 — Calibration of 14C radiocarbon ages; see Supplementary Information document for full description. [file 41586_2025_9154_MOESM4_ESM.xlsx]

## Sheet: 20210520numbered_radiocarbon_si
Supplementary Table 2. Calibration of 14C radiocarbon ages.
site number 14C calibration	archaeological site name and dated layer	country	type	latitude	longitude	minimum age 14C uncalibrated	maximum age 14C uncalibrated	dating method	mean age uncalibrated	max minus min uncalibrated	hemisphere	mean age calibrated	max minus min calibrated one sigma	MIS	uncalibrated error range	mean age opposite hemisphere calibration	max minus min opposite hemisphere calibrated one sigma	mean age marine calibration	max minus min marine calibration one sigma
1	Affad 110	Sudan	open air	18.0362	31.1692	15000	21000	14C (radiocarbon) dating	18000	6000	northern	21552	6567	2	3000	21510	6545	20667	6703
2	Affad 23	Sudan	open air	18.0296	31.1854	15000	21000	14C (radiocarbon) dating	18000	6000	northern	21552	6567	2	3000	21510	6545	20667	6703
3	Apollo 11 Early LSA	Namibia	cave	-27.7012	17.1173	13000	14500	14C (radiocarbon) dating	13750	1500	southern	16521	99	2	750	16571	2120	15691	2030
4	Apollo 11 Early LSA	Namibia	cave	-27.7012	17.1173	17300	19700	14C (radiocarbon) dating	18500	2400	southern	22277	252	2	1200	22321	2804	21392	2748
5	Bingerville Highway unknown	Ivory Coast	river terrace	5.585	-4.277	12820	13280	14C (radiocarbon) dating	13050	460	northern	15629	667	2	230	15576	672	14759	753
6	Boomplaas Cave BOL NA AF 2	South Africa	cave	-33.3833	22.1833	46000	56400	14C (radiocarbon) dating	51200	5200	southern	52632	3457	3	2600	52642	3441	52367	3822
7	Boomplaas Cave Layer BP Archaeological Assemblage	South Africa	cave	-33.3833	22.1833	31000	33000	14C (radiocarbon) dating	32000	2000	southern	36497	2332	3	1000	36542	2351	35696	2120
8	Boomplaas Cave BP J AF 1	South Africa	cave	-33.3833	22.1833	33550	34990	14C (radiocarbon) dating	34270	720	southern	39380	814	3	360	39421	797	38364	1038
9	Boomplaas Cave BP K AF 7	South Africa	cave	-33.3833	22.1833	34080	35640	14C (radiocarbon) dating	34860	780	southern	39998	809	3	390	40032	813	39054	839
10	Boomplaas Cave Member GWA/HCA	South Africa	cave	-33.3833	22.1833	17775	18095	14C (radiocarbon) dating	17935	160	southern	21767	263	2	80	21831	307	20728	279
11	Boomplaas Cave Member LP GG hearth 6	South Africa	cave	-33.3833	22.1833	17750	18110	14C (radiocarbon) dating	17930	180	southern	21753	264	2	90	21815	303	20723	293
12	Boomplaas Cave Member LP GGU hearth 1	South Africa	cave	-33.3833	22.1833	17480	17800	14C (radiocarbon) dating	17640	160	southern	21251	293	2	80	21309	329	20394	277
13	Border Cave Layer 1 BS LR B+C Archaeological Assemblage	South Africa	cave	-27.0214	31.9887	34570	41200	14C (radiocarbon) dating	37885	6630	southern	41641	5401	3	3315	41675	5396	40888	5435
14	Border Cave Layer 1 BS LR B+C Archaeological Assemblage	South Africa	cave	-27.0214	31.9887	32000	40200	14C (radiocarbon) dating	36100	8200	southern	39819	6877	3	4100	39850	6882	39114	6846
15	Border Cave Layer 1 WA Archaeological Assemblage	South Africa	cave	-27.0214	31.9887	34600	47750	14C (radiocarbon) dating	40375	14750	southern	43826	12681	3	7375	43855	12676	43194	13008
16	Border Cave Layer 2 BS UP Archaeological Assemblage	South Africa	cave	-27.0214	31.9887	40600	51400	14C (radiocarbon) dating	43200	16400	southern	45846	744	3	8200	45871	781	45287	251
17	Bushman Rock Shelter BRS Exc. Eloff Layer 14 Archaeological Assemblage	South Africa	rock shelter	-24.5768	30.6248	11995	12430	14C (radiocarbon) dating	12212.5	435	southern	14211	79	2	217.5	14276	91	13576	526
18	Bushman Rock Shelter BRS Exc. Eloff Layer 16 Archaeological Assemblage	South Africa	rock shelter	-24.5768	30.6248	12065	12615	14C (radiocarbon) dating	12340	550	southern	14446	911	2	275	14495	900	13753	716
19	Bushman Rock Shelter BRS Exc. Eloff Layer 17 Archaeological Assemblage	South Africa	rock shelter	-24.5768	30.6248	12725	12875	14C (radiocarbon) dating	12800	150	southern	15228	234	2	75	15279	249	14377	385
20	Bushman Rock Shelter BRS Exc. Eloff Layer 18 Archaeological Assemblage	South Africa	rock shelter	-24.5768	30.6248	12405	12990	14C (radiocarbon) dating	12697.5	585	southern	14967	689	2	292.5	15030	779	14265	900
21	Bushman Rock Shelter BRS Exc. Louw Layer 28 Archaeological Assemblage	South Africa	rock shelter	-24.5768	30.6248	12405	12615	14C (radiocarbon) dating	12510	210	southern	14648	164	2	105	14701	241	13919	311
22	Deka Wede I human occupation	Ethiopia	open air	7.79283	38.6912	28930	29250	14C (radiocarbon) dating	29090	320	northern	33631	519	3	160	33585	500	32513	614
23	Elands Bay Cave Dorothee Artifacts	South Africa	cave	-32.3179	18.318	15770	16030	14C (radiocarbon) dating	15900	260	southern	19156	342	2	130	19199	340	18392	337
24	Elands Bay Cave Fael Artifacts	South Africa	cave	-32.3179	18.318	19030	19210	14C (radiocarbon) dating	19120	180	southern	23006	141	2	90	23035	155	22200	255
25	Elands Bay Cave Farik Artifacts	South Africa	cave	-32.3179	18.318	18630	18810	14C (radiocarbon) dating	18720	180	southern	22617	304	2	90	22660	305	21766	346
26	Elands Bay Cave Late Pleistocene Artifacts	South Africa	cave	-32.3179	18.318	12890	13150	14C (radiocarbon) dating	13020	260	southern	15534	384	2	130	15586	393	14738	494
27	Elands Bay Cave Level 23B Layer DS11 Archaeological Assemblage	South Africa	cave	-32.3179	18.318	40860	44740	14C (radiocarbon) dating	42800	3880	southern	45517	3260	3	1940	45548	3287	44846	3111
28	Elands Bay Cave Robberg like Artifacts	South Africa	cave	-32.3179	18.318	13460	13740	14C (radiocarbon) dating	13600	280	southern	16379	445	2	140	16435	445	15559	428
29	Es Sayar unknown	Algeria	open air	35.17	4.133	13100	16500	14C (radiocarbon) dating	14800	3400	northern	17782	4310	2	1700	17737	4310	16937	4152
30	Esna E71K9	Egypt	open air	25.4	32.5	10000	21590	14C (radiocarbon) dating	15795	11590	northern	18594	12659	2	5795	18554	12634	17795	12513
31	Figuil-Louti unknown	Cameroon	open air	9.76667	13.9167	15090	15510	14C (radiocarbon) dating	15300	420	northern	18570	204	2	210	18536	180	17695	559
32	Gebel Silsila 2B, Kom Ombo	Egypt	open air	24.6417	32.9378	14500	19000	14C (radiocarbon) dating	16750	4500	northern	20188	5259	2	2250	20138	5244	19291	5254
33	Goda Buticha Lower Complex II Layers IId-IIf Archaeological Assemblage	Ethiopia	cave	9.52	41.64	34000	35000	14C (radiocarbon) dating	34500	1000	northern	39648	1122	3	500	39607	1141	38577	1238
34	Goda Buticha Lower Complex II Layers IId-IIf Archaeological Assemblage	Ethiopia	cave	9.52	41.64	42000	46000	14C (radiocarbon) dating	44000	4000	northern	46648	3601	3	2000	46614	3584	45925	3618
35	Grassridge Stratigraphic Unit 30 Layer LBS	South Africa	rock shelter	-31.57	26.8522	23980	24360	14C (radiocarbon) dating	24170	380	southern	28299	533	2	190	28336	535	27490	356
36	Grassridge Stratigraphic Unit 31 Layer LBS	South Africa	rock shelter	-31.57	26.8522	31880	32360	14C (radiocarbon) dating	32120	480	southern	36426	479	3	240	36462	492	35737	524
37	Grassridge Stratigraphic Unit 33 Layer LBS	South Africa	rock shelter	-31.57	26.8522	32800	37200	14C (radiocarbon) dating	35000	4400	southern	39414	4063	3	2200	39444	4054	38646	4092
38	Grassridge Stratigraphic Unit 37 Layer VGS	South Africa	rock shelter	-31.57	26.8522	33530	34130	14C (radiocarbon) dating	33830	600	southern	38750	1010	3	300	38800	1003	37785	965
39	Grassridge Stratigraphic Unit 39 Layer VGS	South Africa	rock shelter	-31.57	26.8522	34390	35050	14C (radiocarbon) dating	34720	660	southern	39852	716	3	330	39889	731	38923	749
40	Grassridge Stratigraphic Unit 44 Layer KGS	South Africa	rock shelter	-31.57	26.8522	35510	37250	14C (radiocarbon) dating	36380	1740	southern	41225	1281	3	870	41250	1269	40357	1406
41	Grassridge Stratigraphic Unit 49 Layer GS	South Africa	rock shelter	-31.57	26.8522	32450	32970	14C (radiocarbon) dating	32710	520	southern	37028	697	3	260	37079	714	36352	573
42	Grotte des Contrebandiers IV-1a	Morocco	cave	33.922	-6.962	16400	17330	14C (radiocarbon) dating	16865	930	northern	20372	1102	2	465	20326	1071	19475	1097
43	Grotte des Contrebandiers IV-1b	Morocco	cave	33.922	-6.962	17280	17360	14C (radiocarbon) dating	17320	80	northern	20895	88	2	40	20866	99	20020	246
44	Haalenberg Layer 1 Archaeological Assemblage	Namibia	rock shelter	-26.5862	15.4675	38470	41730	14C (radiocarbon) dating	40100	3260	southern	43532	1926	3	1630	43553	1934	42854	2108
45	Hagfet ed Dabba unknown	Libya	cave	32.68	21.56	39000	40000	14C (radiocarbon) dating	39500	1000	northern	42888	564	3	500	42864	534	42348	468
46	Highlands Lower Member Unit A-D Archaeological Assemblage	South Africa	rock shelter	-31.83	25.57	30360	30960	14C (radiocarbon) dating	30660	600	southern	34990	579	3	300	35017	592	34306	560
47	Highlands Lower Member Unit A-D Archaeological Assemblage	South Africa	rock shelter	-31.83	25.57	37700	40100	14C (radiocarbon) dating	38900	2400	southern	42719	1434	3	1200	42742	37	42011	1421
48	Ifri n'Ammar Lower OS	Morocco	cave	34.7846	-3.0923	41800	46100	14C (radiocarbon) dating	43950	4300	northern	46644	3863	3	2150	46611	3847	45932	3887
49	Ifri n'Ammar Upper OS	Morocco	cave	34.7846	-3.0923	42900	45100	14C (radiocarbon) dating	44000	2200	northern	46438	2054	3	1100	46404	2039	45704	1940
50	Ishango 11	DRC	Open Air	-0.013818	29.6028	20155	25290	14C (radiocarbon) dating	22722.5	5135	southern	26792	89	2	2567.5	26831	121	25919	5253
51	Ishango 14	DRC	Open Air	-0.13806	29.5882	16500	22000	14C (radiocarbon) dating	19250	5500	southern	23011	6000	2	2750	23051	5997	22130	5990
52	Kathu Pan 5 Stratum 2b Archaeology	South Africa	open air	-27.6669	23.0077	19520	32880	14C (radiocarbon) dating	26200	13360	southern	30241	13079	3	6680	30278	13071	29424	13117
53	Kisese II Spit III	Tanzania	rock shelter	-4.4918	35.812	14210	14330	14C (radiocarbon) dating	14270	120	southern	17279	129	2	60	17340	162	16431	272
54	Kisese II Spit IV	Tanzania	rock shelter	-4.4918	35.812	14560	14960	14C (radiocarbon) dating	14760	400	southern	17966	504	2	200	18006	486	17040	537
55	Kisese II Spit IX	Tanzania	rock shelter	-4.4918	35.812	17881	18501	14C (radiocarbon) dating	18191	620	southern	22010	702	2	310	22056	733	21082	829
56	Kisese II Spit V	Tanzania	rock shelter	-4.4918	35.812	14820	14940	14C (radiocarbon) dating	14880	120	southern	18177	121	2	60	18206	83	17177	247
57	Kisese II Spit VII	Tanzania	rock shelter	-4.4918	35.812	37640	38440	14C (radiocarbon) dating	38040	800	southern	42266	296	3	400	42279	301	41614	520
58	Kisese II Spit X	Tanzania	rock shelter	-4.4918	35.812	19400	19560	14C (radiocarbon) dating	19480	160	southern	23447	177	2	80	23496	224	22574	291
59	Kisese II Spit XI	Tanzania	rock shelter	-4.4918	35.812	30580	31020	14C (radiocarbon) dating	30800	440	southern	35092	508	3	220	35130	528	34424	419
60	Kisese II Spit XII	Tanzania	rock shelter	-4.4918	35.812	30340	30900	14C (radiocarbon) dating	30620	560	southern	34959	549	3	280	34985	557	34269	517
61	Kisese II Spit XIV	Tanzania	rock shelter	-4.4918	35.812	30130	33120	14C (radiocarbon) dating	31480	2990	southern	35995	3375	3	1495	36037	3382	35157	3315
62	Kisese II Spit XIX	Tanzania	rock shelter	-4.4918	35.812	36060	37420	14C (radiocarbon) dating	36740	1360	southern	41531	876	3	680	41551	869	40672	1098
63	Kisese II Spit XV	Tanzania	rock shelter	-4.4918	35.812	30630	31230	14C (radiocarbon) dating	30930	600	southern	35247	707	3	300	35289	737	34561	604
64	Kisese II Spit XVIII	Tanzania	rock shelter	-4.4918	35.812	34090	34670	14C (radiocarbon) dating	34380	580	southern	39513	530	3	290	39547	547	38539	833
65	Kisese II Spit XX	Tanzania	rock shelter	-4.4918	35.812	39600	41600	14C (radiocarbon) dating	40600	2000	southern	43698	1336	3	1000	43718	1345	43100	1327
66	Kisese II Spit XXI	Tanzania	rock shelter	-4.4918	35.812	40300	42300	14C (radiocarbon) dating	41300	2000	southern	44133	1508	3	1000	44160	1527	43537	1386
67	Klein Kliphuis Unit D Archaeological Assemblage	South Africa	rock shelter	-32.1202	18.9263	18561	34000	14C (radiocarbon) dating	26280.5	15439	southern	30031	14799	3	7719.5	30068	13	29260	14803
68	Kone Locality G4	Ethiopia	open air	8.8	39.6917	14470	14870	14C (radiocarbon) dating	14670	400	northern	17905	500	2	200	17861	483	16925	543
69	Leopards Hill Archaeology	Zambia	cave	-15.6	28.7333	14025	23960	14C (radiocarbon) dating	18992.5	9935	southern	22315	10711	2	4967.5	22354	10607	21493	10580
70	Mochena Borage S-Group Archaeological Assemblage	Ethiopia	rock shelter	6.8972	37.755	42000	44000	14C (radiocarbon) dating	43000	2000	northern	45538	1611	3	1000	45507	1584	44833	1631
71	Mochena Borago Lower T-Group Archaeological Assemblage	Ethiopia	rock shelter	6.8972	37.755	50000	56000	14C (radiocarbon) dating	53000	6000	northern	52899	2985	3	3000	52893	2997	52725	3307
72	Mochena Borago Upper T-Group Archaeological Assemblage	Ethiopia	rock shelter	6.8972	37.755	44000	46000	14C (radiocarbon) dating	45000	2000	northern	47305	1998	3	1000	47271	1974	46614	1950
73	Mochena Borago R-Group	Ethiopia	rock shelter	6.8972	37.755	32950	42170	14C (radiocarbon) dating	37560	9220	northern	41171	7838	3	4610	41135	7832	40382	7784
74	Montagu Cave Layer 2 Surfaces 1-4 Arch. Assemblage	South Africa	cave	-33.8326	20.1732	18990	23380	14C (radiocarbon) dating	21185	4390	southern	25189	4593	2	2195	25227	4590	24324	4640
75	Montagu Cave Layer 2 Surfaces 4_5-6 Arch. Assemblage	South Africa	cave	-33.8326	20.1732	18990	23380	14C (radiocarbon) dating	21185	4390	southern	25189	4593	2	2195	25227	4590	24324	4640
76	Montagu Cave Layer B Arch. Assemblage	South Africa	cave	-33.8326	20.1732	18990	23380	14C (radiocarbon) dating	21185	4390	southern	25189	4593	2	2195	25227	4590	24324	4640
77	Mosumu Lithic Assemblage Stone Line	Equatorial Guinea	open air	1.72694	10.0775	11800	31600	14C (radiocarbon) dating	21700	19800	northern	24853	19453	2	9900	24817	19459	24100	19352
78	Mumba Level III-lower	Tanzania	rock shelter	-3.54056	35.2964	26200	27720	14C (radiocarbon) dating	26960	1520	southern	31058	1438	3	760	31097	1456	30282	1434
79	Mumba Level IV "Beach Deposit"	Tanzania	rock shelter	-3.54056	35.2964	24810	25450	14C (radiocarbon) dating	25130	640	southern	29403	715	3	320	29436	694	28456	730
80	Mumba Level IV/V	Tanzania	rock shelter	-3.54056	35.2964	36100	37700	14C (radiocarbon) dating	36900	1600	southern	41584	974	3	800	41603	967	40776	1249
81	Mumba Level VI-B-top	Tanzania	rock shelter	-3.54056	35.2964	19070	20570	14C (radiocarbon) dating	19820	1500	southern	23853	1724	2	750	23895	1727	22945	1653
82	Mumba Level V-low	Tanzania	rock shelter	-3.54056	35.2964	20315	21675	14C (radiocarbon) dating	20995	1360	southern	25141	1436	2	680	25179	1443	24255	1529
83	Mumba Level V-mid	Tanzania	rock shelter	-3.54056	35.2964	30570	31570	14C (radiocarbon) dating	31070	1000	southern	35411	1038	3	500	35446	956	34715	950
84	Nasera Rock Layer 6-7 Archaeology	Tanzania	rock shelter	-2.64643	35.4115	21970	23310	14C (radiocarbon) dating	22640	1340	southern	26840	1169	2	670	26872	1277	26014	1403
85	Njuinye unknown	Cameroon	NA	6.015	9.591	35140	36260	14C (radiocarbon) dating	35700	1120	northern	40771	1045	3	560	40739	1041	39845	993
86	Pomongwe Cave Exavation III Layer 4 Archaeological Assemblage	Zimbabwe	cave	-20.5475	28.5135	10960	15900	14C (radiocarbon) dating	13430	4940	southern	15941	6048	2	2470	15985	6020	15207	5953
87	Pomongwe Cave Exavation III Layer 5 Archaeological Assemblage	Zimbabwe	cave	-20.5475	28.5135	21300	36350	14C (radiocarbon) dating	28825	15050	southern	32693	13467	3	7525	32725	13500	31893	13640
88	Pomongwe Cave Exavation III Layer 6 Archaeological Assemblage	Zimbabwe	cave	-20.5475	28.5135	39900	44500	14C (radiocarbon) dating	42200	4600	southern	45130	3540	3	2300	45160	3556	44466	3429
89	Pomongwe Cave Exavation III Layer 8 Archaeological Assemblage	Zimbabwe	cave	-20.5475	28.5135	39900	44500	14C (radiocarbon) dating	42200	4600	southern	45130	3540	3	2300	45160	3556	44466	3429
90	Porc Epic Cave 05N-04W square Archaeological Assemblage	Ethiopia	cave	9.66667	41.8333	33400	35900	14C (radiocarbon) dating	34650	2500	northern	39494	2828	3	1250	39455	2840	38546	2684
91	Porc Epic Cave 06N-14W square Archaeological Assemblage	Ethiopia	cave	9.66667	41.8333	33400	35900	14C (radiocarbon) dating	34650	2500	northern	39494	2828	3	1250	39455	2840	38546	2684
92	Porc Epic Cave 08N-07W square Archaeological Assemblage	Ethiopia	cave	9.66667	41.8333	33400	35900	14C (radiocarbon) dating	34650	2500	northern	39494	2828	3	1250	39455	2840	38546	2684
93	Porc Epic Cave 1933 Backfill Archaeological Assemblage	Ethiopia	cave	9.66667	41.8333	33400	35900	14C (radiocarbon) dating	34650	2500	northern	39494	2828	3	1250	39455	2840	38546	2684
94	Porc Epic Cave 1933 Excavation Archaeological Assemblage	Ethiopia	cave	9.66667	41.8333	33400	35900	14C (radiocarbon) dating	34650	2500	northern	39494	2828	3	1250	39455	2840	38546	2684
95	Porc Epic Cave 1974 Excavation Archaeological Assemblage	Ethiopia	cave	9.66667	41.8333	33400	35900	14C (radiocarbon) dating	34650	2500	northern	39494	2828	3	1250	39455	2840	38546	2684
96	Putslaagte 8CGBSS 16-19 (ELSA)	South Africa	rock shelter	-31.9373	19.155	17110	33730	14C (radiocarbon) dating	25420	16620	southern	29056	15743	3	8310	29090	15795	28273	15929
97	Putslaagte 8CGBSS 20-22 (Late MSA)	South Africa	rock shelter	-31.9373	19.155	34870	36350	14C (radiocarbon) dating	35610	1480	southern	40628	1328	3	740	40659	1332	39729	1355
98	Putslaagte 8CGBSS16	South Africa	rock shelter	-31.9373	19.155	17110	18290	14C (radiocarbon) dating	17700	1180	southern	21384	1425	2	590	21425	1415	20477	1477
99	Putslaagte 8CGBSS16	South Africa	rock shelter	-31.9373	19.155	18220	18780	14C (radiocarbon) dating	18500	560	southern	22393	17	2	280	22435	623	21460	753
100	Putslaagte 8CGBSS19	South Africa	rock shelter	-31.9373	19.155	32610	33730	14C (radiocarbon) dating	33170	1120	southern	37869	1686	3	560	37914	1684	36953	1397
101	Putslaagte 8CGBSS20	South Africa	rock shelter	-31.9373	19.155	34870	36350	14C (radiocarbon) dating	35610	1480	southern	40628	1328	3	740	40659	1332	39729	1355
102	Rose Cottage Cave Layer DB Archaeological Assemblage	South Africa	cave	-29.2161	27.47	12570	13510	14C (radiocarbon) dating	13040	940	southern	15506	1476	2	470	15564	1502	14734	1336
103	Rose Cottage Cave Layer Dc Archaeological Assemblage	South Africa	cave	-29.2161	27.47	26850	27550	14C (radiocarbon) dating	27200	700	southern	31262	517	3	350	31292	508	30524	652
104	Rose Cottage Cave Layer Ru Archaeological Assemblage	South Africa	cave	-29.2161	27.47	26350	29250	14C (radiocarbon) dating	27800	2900	southern	32096	3005	3	1450	32134	2992	31237	3090
105	SehonghongBAS Inventar	Lesotho	rock shelter	-29.7667	28.7833	15550	21170	14C (radiocarbon) dating	18360	5620	southern	21955	6289	2	2810	22000	6279	21098	6253
106	Sehonghong Lithic assemblage layer VI+VII+VIII	Lesotho	rock shelter	-29.7667	28.7833	20010	20730	14C (radiocarbon) dating	20370	720	southern	24481	905	2	360	24522	904	23528	815
107	Sehonghong Lithic assemblage layer VI+VII+VIII	Lesotho	rock shelter	-29.7667	28.7833	24800	26430	14C (radiocarbon) dating	25615	1630	southern	29785	1623	3	815	29820	1598	28963	1652
108	Sehonghong MOS Inventar	Lesotho	rock shelter	-29.7667	28.7833	20010	20730	14C (radiocarbon) dating	20370	720	southern	24481	905	2	360	24522	904	23528	815
109	Sehonghong RBL/CLBRF Inventar	Lesotho	rock shelter	-29.7667	28.7833	12365	12570	14C (radiocarbon) dating	12467.5	205	southern	14586	106	2	102.5	14638	153	13866	301
110	Sehonghong RFS Inventar	Lesotho	rock shelter	-29.7667	28.7833	24800	26430	14C (radiocarbon) dating	25615	1630	southern	29785	1623	3	815	29820	1598	28963	1652
111	Shum Laka S-Deposits lower Archaeological Assemblage	Cameroon	cave	5.86028	10.0789	12690	32450	14C (radiocarbon) dating	22570	19760	northern	25747	19182	2	9880	25708	19196	24994	19124
112	Shum Laka S-Deposits upper Archaeological Assemblage	Cameroon	cave	5.86028	10.0789	12690	32450	14C (radiocarbon) dating	22570	19760	northern	25747	19182	2	9880	25708	19196	24994	19124
113	Sodmein Cave Layer D Archaeological Assemblage	Egypt	cave	26.24	33.97	24700	25700	14C (radiocarbon) dating	25200	1000	northern	29464	983	3	500	29431	992	28532	1061
114	Strathalan Cave B SWA Layer Archaeology	South Africa	cave	-30.9894	28.3886	25300	27350	14C (radiocarbon) dating	26325	2050	southern	30447	1949	3	1025	30482	1967	29647	2000
115	Strathalan Cave B VBP Layer Archaeology	South Africa	cave	-30.9894	28.3886	28990	29510	14C (radiocarbon) dating	29250	520	southern	33753	671	3	260	33792	662	32728	835
116	Tamar Hat unknown layer	Algeria	rock shelter	36.65	5.43	12000	25000	14C (radiocarbon) dating	18500	13000	northern	21577	13725	2	6500	21534	13727	20801	13619
117	Taramsa 1 Sector 89/02 Cc01 Archaeological Assemblage	Egypt	quarry	26.1197	32.6838	36700	39500	14C (radiocarbon) dating	38100	2800	northern	42223	1703	3	1400	42199	1695	41464	1763
118	Taramsa 1 Sector 89/02 Cc03 Archaeological Assemblage	Egypt	quarry	26.1197	32.6838	36700	39500	14C (radiocarbon) dating	38100	2800	northern	42223	1703	3	1400	42199	1695	41464	1763
119	Taramsa 1 Sector 89/02 Cc07 Archaeological Assemblage	Egypt	quarry	26.1197	32.6838	36700	39500	14C (radiocarbon) dating	38100	2800	northern	42223	1703	3	1400	42199	1695	41464	1763
120	Taramsa 1 Sector 89/03 Cc12/13 Archaeological Assemblage	Egypt	quarry	26.1197	32.6838	36700	39500	14C (radiocarbon) dating	38100	2800	northern	42223	1703	3	1400	42199	1695	41464	1763
121	Umhlatuzana Layer 15 Archaeological Assemblage	South Africa	rock shelter	-29.8104	30.7542	27020	28580	14C (radiocarbon) dating	27800	1560	southern	32015	1722	3	780	32056	1726	31140	1648
122	Umhlatuzana Layer 17 Archaeological Assemblage	South Africa	rock shelter	-29.8104	30.7542	28300	31900	14C (radiocarbon) dating	30100	3600	southern	34418	3466	3	1800	34459	3489	33616	3804
123	Umhlatuzana Layer 18 Archaeological Assemblage	South Africa	rock shelter	-29.8104	30.7542	34270	36230	14C (radiocarbon) dating	35250	1960	southern	40210	1870	3	980	40243	1859	39276	2077
124	Umhlatuzana Layer 20 Archaeological Assemblage	South Africa	rock shelter	-29.8104	30.7542	33400	42200	14C (radiocarbon) dating	37800	8800	southern	41422	7394	3	4400	41460	7403	40639	7411
125	Umhlatuzana Layer 21 Archaeological Assemblage	South Africa	rock shelter	-29.8104	30.7542	36240	37960	14C (radiocarbon) dating	37100	1720	southern	41678	992	3	860	41697	987	40914	1285
126	Umhlatuzana Layer 23 Archaeological Assemblage	South Africa	rock shelter	-29.8104	30.7542	42000	48400	14C (radiocarbon) dating	45200	6400	southern	48197	6305	3	3200	48229	6315	47615	6445
127	Umhlatuzana Layer 5 Archaeological Assemblage	South Africa	rock shelter	-29.8104	30.7542	13280	13520	14C (radiocarbon) dating	13400	240	southern	16080	363	2	120	16130	356	15300	371
128	Wadi Kubbaniya E-78-3	Egypt	open air	24.224	32.841	17000	18500	14C (radiocarbon) dating	17750	1500	northern	21463	1760	2	750	21423	1763	20542	1831
129	Wadi Kubbaniya E-78-4	Egypt	open air	24.22	32.841	17000	18500	14C (radiocarbon) dating	17750	1500	northern	21463	1760	2	750	21423	1763	20542	1831
130	Wadi Kubbaniya E-81-3	Egypt	open air	24.223	32.852	18100	18400	14C (radiocarbon) dating	18250	300	northern	22190	285	2	150	22156	302	21136	456
131	Wadi Kubbaniya E-81-4	Egypt	open air	24.224	32.852	18400	20700	14C (radiocarbon) dating	19550	2300	northern	23573	2615	2	1150	23532	2625	22608	2634
132	Wadi Kubbaniya E-81-6	Egypt	open air	24.224	32.93	17400	19400	14C (radiocarbon) dating	18400	2000	northern	22203	2366	2	1000	22159	2361	21285	2306
133	Wadi Kubbaniya WK26	Egypt	open air	24.22	32.84	12000	19000	14C (radiocarbon) dating	15500	7000	northern	18474	8312	2	3500	18433	8311	17644	8116
134	White Paintings Rock Shelter Unit 3b-5	Botswana	rock shelter	-18.7706	21.748	26160	33720	14C (radiocarbon) dating	29940	7560	southern	34374	7680	3	3780	34409	7675	33545	7623
135	White Paintings Rock Shelter Unit 3b-5	Botswana	rock shelter	-18.7706	21.748	26160	33720	14C (radiocarbon) dating	29940	7560	southern	34374	7680	3	3780	34409	7675	33545	7623
136	Wonderkrater Area B MSA layer lower assemblage	South Africa	open air	-24.44	28.75	44605	52734	14C (radiocarbon) dating	48669.5	8129	southern	50531	6143	3	4064.5	50547	6125	50167	6584
137	Wonderkrater Area B MSA layer upper assemblage	South Africa	open air	-24.44	28.75	42683	44605	14C (radiocarbon) dating	43644	1922	southern	46048	1732	3	961	46083	1754	45370	1600
