# Supplementary material for: Major expansion in the human niche preceded out of Africa dispersal
Source: Nature. 2025 Jun 18;644(8075):115–21. doi: 10.1038/s41586-025-09154-0 (PMC12328235; doi:10.1038/s41586-025-09154-0)
Supplement: Supplementary file 5 — Tests of spatial autocorrelation in the residuals of the GAM with Moran’s I values; see Supplementary Information document for full description. [file 41586_2025_9154_MOESM5_ESM.xlsx]

## Sheet: Supplementary table 3 Moran s I
Supplementary Table 3. Tests of spatial autocorrelation in the residuals of the GAM with Moran’s I values.
	Fixed-niche model				Changing-niche model
	Moran's I	Expected	Standard deviation	P-value	Moran's I	Expected	Standard deviation	P-value
res_1	0.00160407	-9.4e-05	0.000348328	1.09e-06	0.00152208	-9.4e-05	0.000348328	3.49e-06
res_2	0.00111143	-0.000103274	0.000330052	0.000232914	0.00111971	-0.000103274	0.000330052	0.000211037
res_3	0.00170859	-0.000108897	0.000405908	7.55e-06	0.0017294	-0.000108897	0.000405908	5.93e-06
res_4	0.00160773	-0.000106576	0.000344921	6.69e-07	0.00157785	-0.000106576	0.000344921	1.04e-06
res_5	0.000734644	-0.000104221	0.000300913	0.00530788	0.000804833	-0.000104221	0.000300913	0.00251954
res_6	0.00193123	-0.000106815	0.000352994	7.76e-09	0.00191302	-0.000106815	0.000352994	1.05e-08
res_7	0.00181033	-0.000105708	0.000385724	6.79e-07	0.00193812	-0.000105708	0.000385724	1.17e-07
res_8	0.00157419	-0.000102365	0.000363986	4.1e-06	0.00157532	-0.000102365	0.000363986	4.04e-06
res_9	0.00116347	-0.000101041	0.000337667	0.000180497	0.0011719	-0.000101041	0.000337667	0.000163363
res_10	0.00161528	-0.000105186	0.000337084	3.33e-07	0.00158189	-0.000105186	0.000337084	5.59e-07
res_11	0.00197023	-0.000104756	0.000345556	1.92e-09	0.0018656	-0.000104756	0.000345556	1.18e-08
res_12	0.00202866	-0.000103413	0.000381099	2.21e-08	0.00179556	-0.000103413	0.000381099	6.26e-07
res_13	0.00116891	-0.000104866	0.000350726	0.000281412	0.00138793	-0.000104866	0.000350726	2.08e-05
res_14	0.00115578	-0.000112246	0.000358187	0.000399954	0.00107474	-0.000112246	0.000358187	0.000920165
res_15	0.00222482	-0.000107021	0.000353118	4.01e-11	0.00221312	-0.000107021	0.000353118	5.02e-11
res_16	0.00106404	-0.000105887	0.000307805	0.00014418	0.00101995	-0.000105887	0.000307805	0.000254537
res_17	0.00149994	-0.000101327	0.000343433	3.12e-06	0.00136145	-0.000101327	0.000343433	2.05e-05
res_18	0.00169529	-0.000107538	0.000355584	3.98e-07	0.00167091	-0.000107538	0.000355584	5.69e-07
res_19	0.00183341	-0.000102051	0.000377719	2.99e-07	0.00197086	-0.000102051	0.000377719	4.07e-08
res_20	0.00175282	-0.000106872	0.00036663	3.93e-07	0.00162899	-0.000106872	0.00036663	2.19e-06
res_21	0.00173138	-0.000105197	0.00035583	2.45e-07	0.00175414	-0.000105197	0.00035583	1.74e-07
res_22	0.00176713	-0.000103648	0.000389492	1.56e-06	0.00178561	-0.000103648	0.000389492	1.23e-06
res_23	0.00319896	-0.000105419	0.000436823	3.89e-14	0.0030035	-0.000105419	0.000436823	1.1e-12
res_24	0.00218279	-0.00010433	0.000409662	2.36e-08	0.00235381	-0.00010433	0.000409662	1.97e-09
res_25	0.00191614	-0.00011012	0.000398819	3.76e-07	0.0019403	-0.00011012	0.000398819	2.73e-07
res_26	0.0011997	-0.000101184	0.000336821	0.000112346	0.00117371	-0.000101184	0.000336821	0.000153668
res_27	0.00266081	-0.000105753	0.000418635	3.88e-11	0.00265598	-0.000105753	0.000418635	4.2e-11
res_28	0.00220012	-0.000106826	0.000413761	2.47e-08	0.00231774	-0.000106826	0.000413761	4.63e-09
res_29	0.00177747	-0.000109266	0.000394653	1.75e-06	0.00186765	-0.000109266	0.000394653	5.46e-07
res_30	0.00229198	-0.000107009	0.000354477	1.31e-11	0.00226164	-0.000107009	0.000354476	2.36e-11
res_31	0.00119544	-0.000102596	0.000328475	7.76e-05	0.00100915	-0.000102596	0.000328475	0.000712932
res_32	0.00203611	-0.000104275	0.000343886	4.84e-10	0.00196543	-0.000104275	0.000343886	1.76e-09
res_33	0.00169768	-0.000103252	0.000387666	3.39e-06	0.00165476	-0.000103252	0.000387666	5.76e-06
res_34	0.00151155	-0.000105474	0.000365194	9.52e-06	0.00149057	-0.000105474	0.000365194	1.24e-05
res_35	0.00104562	-0.000106587	0.000309769	0.000199571	0.000967312	-0.000106587	0.000309769	0.000526752
res_36	0.0014654	-0.000108684	0.000377312	3.02e-05	0.00155332	-0.000108684	0.000377312	1.06e-05
res_37	0.00107886	-0.000101968	0.000352321	0.000803567	0.00112302	-0.000101968	0.000352321	0.000507237
res_38	0.00261289	-0.000104976	0.00039103	3.64e-12	0.00263237	-0.000104976	0.00039103	2.55e-12
res_39	0.00229502	-0.000103627	0.000387097	5.77e-10	0.00229028	-0.000103627	0.000387097	6.24e-10
res_40	0.00132771	-0.00010653	0.000341794	2.71e-05	0.00122514	-0.00010653	0.000341794	9.77e-05
res_41	0.00254259	-0.000105899	0.000403742	5.39e-11	0.00250191	-0.000105899	0.000403742	1.05e-10
res_42	0.00104833	-0.000104855	0.000305002	0.000156255	0.000899966	-0.000104855	0.000305002	0.000986054
res_43	0.00163828	-0.000104866	0.00033963	2.86e-07	0.00150488	-0.000104866	0.00033963	2.14e-06
res_44	0.00113788	-0.000103114	0.000337928	0.000240312	0.00132796	-0.000103114	0.000337928	2.29e-05
res_45	0.0025828	-0.000105463	0.000398776	1.57e-11	0.00258631	-0.000105463	0.000398777	1.48e-11
res_46	0.00235639	-0.000101399	0.000377698	7.65e-11	0.00226919	-0.000101399	0.000377698	3.46e-10
res_47	0.00148183	-0.000100796	0.000358137	9.91e-06	0.00144413	-0.000100796	0.000358137	1.6e-05
res_48	0.0022716	-0.000102775	0.000402552	3.67e-09	0.00231274	-0.000102775	0.000402552	1.97e-09
res_49	0.00146641	-0.000104341	0.00034832	6.5e-06	0.00149336	-0.000104341	0.00034832	4.5e-06
res_50	0.00181112	-0.000103402	0.000404319	2.19e-06	0.00180852	-0.000103402	0.000404319	2.26e-06
res_51	0.000725888	-0.00010653	0.000310048	0.00725722	0.000777311	-0.00010653	0.000310048	0.00436285
res_52	0.00217357	-0.000103423	0.000390133	5.33e-09	0.00219068	-0.000103423	0.000390133	4.1e-09
res_53	0.000943817	-0.000103306	0.000301848	0.000522316	0.000924626	-0.000103306	0.000301848	0.000660522
res_54	0.000692936	-0.000107181	0.000311992	0.0103312	0.000741551	-0.000107181	0.000311992	0.006521
res_55	0.00217732	-0.000107043	0.000360339	2.31e-10	0.00211894	-0.000107043	0.000360339	6.51e-10
res_56	0.00184077	-0.000104026	0.000342836	1.41e-08	0.00183581	-0.000104026	0.000342836	1.53e-08
res_57	0.00198361	-0.000107135	0.000387755	6.97e-08	0.00199962	-0.000107135	0.000387755	5.54e-08
res_58	0.00143039	-0.000102955	0.000355689	1.63e-05	0.00129432	-0.000102955	0.000355689	8.55e-05
res_59	0.00211056	-0.000110339	0.000364714	1.13e-09	0.00210684	-0.000110339	0.000364714	1.21e-09
res_60	0.00256758	-0.000104987	0.000391599	8.81e-12	0.00250226	-0.000104987	0.000391599	2.78e-11
res_61	0.00313883	-0.000105921	0.000419683	1.07e-14	0.00332585	-0.000105921	0.000419683	2.22e-16
res_62	0.00211504	-0.000100796	0.000366833	1.54e-09	0.00184254	-0.000100796	0.000366833	1.17e-07
res_63	0.00176803	-0.000103274	0.000363593	2.65e-07	0.00139903	-0.000103274	0.000363593	3.6e-05
res_64	0.00166201	-0.000101317	0.000388549	5.67e-06	0.0016301	-0.000101317	0.000388549	8.35e-06
res_65	0.00181994	-0.000104232	0.000343648	2.15e-08	0.00175337	-0.000104232	0.000343648	6.46e-08
res_66	0.0012721	-0.000105241	0.000335737	4.09e-05	0.00133307	-0.000105241	0.000335737	1.84e-05
res_67	0.00277211	-0.000104167	0.000426616	1.56e-11	0.00277681	-0.000104167	0.000426616	1.45e-11
res_68	0.00144929	-0.000103638	0.000346042	7.2e-06	0.00141896	-0.000103638	0.000346042	1.08e-05
res_69	0.00203477	-0.00011302	0.000365909	4.36e-09	0.00199468	-0.00011302	0.000365909	8.4e-09
res_70	0.00216054	-0.0001	0.000378247	2.28e-09	0.00212424	-0.0001	0.000378247	4.1e-09
res_71	0.000890744	-0.000104921	0.00030442	0.00107285	0.000857304	-0.000104921	0.00030442	0.00157312
res_72	0.0010256	-0.000111222	0.000324585	0.000461077	0.00107011	-0.000111222	0.000324585	0.000273153
res_73	0.00100548	-0.00010513	0.000306035	0.000284496	0.000935313	-0.00010513	0.000306035	0.000674454
res_74	0.00063493	-0.000108131	0.000311002	0.0168828	0.000692194	-0.000108131	0.000311002	0.0100712
res_75	0.00165277	-0.000105208	0.000351463	5.68e-07	0.00162425	-0.000105208	0.000351464	8.62e-07
res_76	0.00103001	-0.000101523	0.000324544	0.000489344	0.0011481	-0.000101523	0.000324544	0.00011792
res_77	0.00140215	-0.000109938	0.000353835	1.92e-05	0.00151805	-0.000109938	0.000353835	4.2e-06
res_78	0.0012347	-0.000104646	0.000351644	0.000139635	0.00126604	-0.000104646	0.000351644	9.7e-05
res_79	0.00124949	-0.000108143	0.000358775	0.000154282	0.0011946	-0.000108143	0.000358775	0.000282244
res_80	0.000818148	-0.000106259	0.000306164	0.00253345	0.000759851	-0.000106259	0.000306164	0.00467075
res_81	0.00209359	-0.000108944	0.000393831	2.24e-08	0.00204724	-0.000108944	0.000393831	4.38e-08
res_82	0.00150321	-0.000103509	0.000341316	2.51e-06	0.00159295	-0.000103509	0.000341316	6.68e-07
res_83	0.00209024	-0.000106123	0.000353358	5.11e-10	0.00209003	-0.000106123	0.000353358	5.13e-10
res_84	0.00151764	-0.000104767	0.000351565	3.93e-06	0.00154024	-0.000104767	0.000351565	2.88e-06
res_85	0.00186405	-0.000102344	0.000363963	6.56e-08	0.00183078	-0.000102344	0.000363963	1.09e-07
res_86	0.00142785	-0.000104351	0.000360826	2.17e-05	0.00129833	-0.000104351	0.000360826	0.000101321
res_87	0.00138435	-0.000109481	0.000376183	7.16e-05	0.00139219	-0.000109481	0.000376183	6.56e-05
res_88	0.0018657	-0.000106519	0.000361071	4.7e-08	0.00187903	-0.000106519	0.000361071	3.82e-08
res_89	0.00229032	-0.000104058	0.00041819	1.03e-08	0.00226128	-0.000104058	0.000418189	1.55e-08
res_90	0.000693936	-0.000102627	0.00029685	0.00728811	0.000635696	-0.000102627	0.00029685	0.0128756
res_91	0.00177684	-0.000111957	0.000406464	3.37e-06	0.00186143	-0.000111957	0.000406464	1.2e-06
res_92	0.000511088	-0.000101112	0.000291856	0.0359398	0.000422894	-0.000101112	0.000291856	0.0725857
res_93	0.00200062	-0.000102145	0.000368353	1.14e-08	0.00204614	-0.000102145	0.000368353	5.47e-09
res_94	0.00135236	-0.000105485	0.000339494	1.75e-05	0.00123582	-0.000105485	0.000339494	7.79e-05
res_95	0.00303924	-0.000107066	0.000435774	5.2e-13	0.00298165	-0.000107066	0.000435774	1.36e-12
res_96	0.00186382	-0.000103082	0.000371858	1.23e-07	0.00179259	-0.000103082	0.000371858	3.44e-07
res_97	0.00123916	-0.000102859	0.000355228	0.000158151	0.00125466	-0.000102859	0.000355228	0.000132618
res_98	0.00198288	-0.000105053	0.000373607	2.29e-08	0.0019317	-0.000105053	0.000373607	4.99e-08
res_99	0.00169066	-0.000104254	0.000338499	1.14e-07	0.00181668	-0.000104254	0.000338499	1.39e-08
res_100	0.00114938	-0.000103552	0.000330615	0.000150832	0.00107589	-0.000103552	0.000330615	0.000360511
