# Supplementary material for: Major expansion in the human niche preceded out of Africa dispersal
Source: Nature. 2025 Jun 18;644(8075):115–21. doi: 10.1038/s41586-025-09154-0 (PMC12328235; doi:10.1038/s41586-025-09154-0)
Supplement: Supplementary file 6 — Biome classifications from Beyer et al.62 with added Heinrich events and from PCESM; see Supplementary Information document for full description. [file 41586_2025_9154_MOESM6_ESM.xlsx]

## Sheet: Sheet1
Supplementary Table 4. Biome classifications from Beyer et al (2020)62 with added Heinrich events and from PCESM63,64.
Classification into macro-habitats used in the paper	Biome classification from Beyer et al. 2020 with added Heinrich events	Biome classification from PCESM
Forest	Tropical evergreen forest Tropical semi-deciduous forest Tropical deciduous forest/woodland Temperate deciduous forest Temperate conifer forest Warm mixed forest Cool mixed forest Cool conifer forest Cold mixed forest Evergreen taiga/montane forest Deciduous taiga/montane forest Temperate sclerophyll woodland Open conifer woodland	Tropical evergreen broadleaf forest Tropical semi-evergreen broadleaf forest Tropical deciduous broadleaf forest and woodland Warm-temperate evergreen broadleaf and mixed forest Temperate deciduous broadleaf forest Temperate evergreen needleleaf forest Cool mixed forest Cool evergreen needleleaf forest Cool-temperate evergreen needleleaf and mixed forest Cold evergreen needleleaf forest Cold deci…
Savanna	Tropical savanna Tropical xerophytic shrubland Temperate xerophytic shrubland Temperate broadleaved savanna Boreal parkland Tropical grassland Temperate grassland	Tropical savanna Temperate sclerophyll woodland and shrubland Temperate deciduous broadleaf savanna Temperate evergreen needleleaf open woodland Tropical xerophytic shrubland Temperate xerophytic shrubland Tropical grassland Temperate grassland
Desert	Desert Steppe tundra Shrub tundra Dwarf shrub tundra Prostrate shrub tundra Cushion forb lichen moss tundra Barren	Desert Graminoid and forb tundra Low and high shrub tundra Erect dwarf-shrub tundra Prostrate dwarf-shrub tundr Cushion-forb tundra (cushion forb, lichen and moss tundra) Barren
